# Supplementary material for: Clinical and molecular characteristics of COVID-19 patients with persistent SARS-CoV-2 infection
Source: Nat Commun. 2021 Jun 9;12:3501. doi: 10.1038/s41467-021-23621-y (PMC8190301; doi:10.1038/s41467-021-23621-y)
Supplement: Supplementary file 4 — Source Data [file 41467_2021_23621_MOESM4_ESM.xlsx]

## Sheet: Figure 1a
Figure 1a
	Group 1	Group 2
Durations of viral shedding (Days)	LDs (1:negative)	SDs (1:negative)
3	1
4	1
7	1
9	1
9	1
10	1
10	1
11	1
11	1
11	1
12	1
12	1
13	1
13	1
13	1
13	1
14	1
14	1
16	1
16	1
16	1
16	1
17	1
18	1
18	1
19	1
19	1
19	1
19	1
19	1
19	1
20	1
20	1
20	1
21	1
21	1
21	1
21	1
45		1
46		1
50		1
55		1
55		1
59		1
62		1
88		1
100		1
54		1
76		1
78		1

## Sheet: Figure 1b
Figure 1b
sample	CRP	ESR
SD1	33.2	NA
SD2	12.9	2
SD3	2.8	4
SD4	6.4	19
SD5	50.5	56
SD6	3.9	38
SD7	61.1	36
SD8	23.4	35
SD9	88.5	41
SD10	71.6	2
SD11	1.6	NA
SD12	1.7	18
SD13	4.6	5
SD14	1.7	54
SD15	126.2	NA
SD16	9.5	9
SD17	38.4	11
SD18	11.5	2
SD19	217.8	NA
SD20	52	15
SD21	0.8	38
SD22	5.7	59
SD23	5	17
SD24	14.6	76
SD25	4.9	115
SD26	57.8	62
SD27	7.8	5
SD28	3.7	45
SD29	3.6	12
SD30	3.8	27
SD31	1.2	13
SD32	71.4	99
SD33	3.9	8
SD34	100.1	22
SD35	7	27
SD36	150.6	NA
SD37	29	50
SD38	40.6	43
LD1	85.9	80
LD2	217.5	NA
LD3	0.3	58
LD4	52.7	58
LD5	110.6	28
LD6	41.2	21
LD7	94.9	39
LD8	1.7	13
LD9	5	30
LD10	3.4	NA
LD11	0.2	9
LD12	46.8	118

## Sheet: Figure 1c
Figure 1c
Group	CTACK	FGF	GRO_a	HGF	IL_1b	IL_1ra	IL_2	IL_2Ra	IL_4	IL_5	IL_9	IL_18	MIF	MIP_1a	MIP_1b	PDGF_bb	CCL5	SCGF_b	TNF_a	TNF_b
HD	934.34	83.3	841.22	388.75	5.02	154.99	1.96	68.32	8.75	1.17704	394.54	51.76	2264.19	2.83	251.99	3377.78	18256.1	126926	84.52	441.81
HD	527.26	58.75	830.29	269.68	3.01	131.79	1.44837	62.18	6.59	0.127954	386.38	32.98	513.17	2.17	256.88	1362.33	17165	93443.8	79.12	459.82
HD	593.01	68.61	859.01	160.27	3.58	100.28	1.96	49.59	7.01	1.86323	370.61	21.27	3083.67	2.17	252.71	1535.88	16805.8	57844.4	69.11	469.83
HD	493.24	66.05	817.04	216.67	3.94	105.9	1.54742	57.65	6.35	1.91	388.02	23.82	645.55	2.58	258.6	1013.24	15796.4	70177.6	75.38	432.51
HD	463.59	62.49	798.54	166.91	2.92	64.99	0.86196	43.72	6.59	0.101877	385.84	27.89	439.25	1.85	250.74	1344.01	14727	48597.7	76.63	498.08
HD	684.38	70.28	815.92	236.55	3.58	111.35	0.726304	54.22	7.55	0.457338	343.42	36.02	564.69	2.31	236.63	1845.07	19100	105677	69.11	389.56
HD	338.04	77.4	831.39	309.39	5.71	190.43	0.851978	54.22	6.47	5.27944	447.81	42.11	888.31	2.83	269.5	1236.9	13296.4	95954.2	84.93	482.47
HD	853.63	78.16	793.44	325.94	4.31	134.21	1.56951	91.67	9.58	2.20966	366.26	32.98	1483.54	2.38	253.07	1788.17	9664.15	119844	77.04	440.52
HD	749.39	67.77	828.09	312.7	3.76	190.43	4.26	67.77	7.78	0.0398595	377.14	39.58	2029.95	2.71	276.24	3995.39	18641.6	100582	70.78	430.27
HD	603.96	74.31	833.58	246.49	3.76	131.79	2.43	51.91	6.95	2.79207	388.56	32.98	1289.48	2.31	248.07	3171.76	26683.4	66276.9	74.13	429.95
HD	678.36	75.87	864.35	415.18	4.4	180.43	1.41568	58.78	7.78	1.7507	393.45	55.06	1087.31	2.6	330.1	4473.73	24685.6	119505	81.62	466.28
HD	802.35	75.87	813.7	375.53	4.31	145.97	0.302709	67.77	9.03	4.29972	389.65	38.05	775.8	3.18	253.72	2221.96	9244.11	126565	68.27	418.14
HD	828.54	101.08	925.08	629.63	4.04	266.87	1.38	91.67	9.31	3.96875	459.76	38	1444.39	5.18	314.52	2726.68	14576.7	144134	75	537.41
HD	625.86	75.87	848.8	411.88	4.66	298.39	1.2	63.86	6.95	1.89	428.79	44.14	1715.19	3.59	293.24	3844.55	16424	83093.4	92.36	469.83
HD	340.25	54.8	790.02	272.99	2.23	143.66	0.0751164	40.14	4.82	0.561817	355.39	38.05	759.53	2.8	245.03	2548.39	16348.2	91298.3	66.59	420.05
HD	480.06	66.05	850.42	239.87	2.82	111.35	1.47	54.79	5.98	2.15532	418.46	25.85	754.28	2.17	279.63	2799.17	19008.8	77777.1	74.96	469.19
HD	428.4	64.29	828.09	286.23	7.9	75.56	0.779913	49.01	5.6	2.18773	388.02	44.65	1015.51	2.31	266.11	1411.79	16360.2	98540.6	68.27	442.77
HD	384.37	62.49	836.86	229.93	2.73	119.25	1.68426	48.43	6.22	0.787449	397.26	35.77	1803.41	2.17	264.98	1370.94	18338.7	93670.1	73.29	421.96
HD	739.56	77.4	870.19	365.61	4.49	240.07	1.12846	76.58	8.69	1.8348	415.2	37.04	2019.19	3.07	291.68	1928.11	18195.5	104062	79.12	479.23
HD	441.6	54.8	698.11	319.32	3.3	196.29	0.734249	55.37	5.34	3.52575	337.98	45.16	2368.88	1.57	210.05	2438.36	9082.18	147183	59	333.68
HD	487.2	74.31	896.91	339.16	5.37	186.47	1.3713	71.09	6.95	1.50832	401.61	38.05	2055.18	2.31	261.64	2921.32	23250.4	85927.9	89.07	439.88
HD	408.6	58.75	759.94	173.55	3.2	176.34	1.04654	44.31	5.34	1.54354	370.61	54.8	2440.96	2.31	254.73	2452.9	5685.86	107016	61.96	451.77
LD	472.58	49.19	657.13	259.94	3.63	280.23	3.52	199.49	6.32	1926.54	453.24	91.34	630.11	2.1	223.76	1063.97	4605.2	142844	139.49	468.99
LD	699.01	63.75	311.79	484.18	2.37	302.39	0.0880864	92.15	3.45	0.127954	181.65	36.5	15.91	3.99	178.7	0.37	6029.22	118951	43.67	294.8
LD	703.21	56.37	488.74	380.45	4.06	50.97	0.0880864	82.44	3.27	0.127954	201.39	70	14.28	2.93	168.54	1.59	7019.62	89915.7	56.3	303.55
LD	325.75	45.76	408.1	315.81	3.32	50.97	0.0880864	84.88	2.61	0.127954	194.27	46.47	16.18	2.98	200.48	1.67	5434.72	114141	64.09	373.06
LD	1010.86	129.04	936.76	849.66	4.89	348.7	0.0880864	125.81	11.93	2.72282	539.2	77.61	654.85	5.72	386.08	1491.29	11318.9	216492	112.47	624.05
LD	1050.34	61.2	1060.49	502.72	2.22	354.22	0.0989121	54.96	11.61	1.7983	463.58	35.98	1622.7	4.03	385.9	2608.57	24196.9	136711	90.66	578.96
LD	347.47	20.86	229.99	152.74	1.7	346.88	4.44	33.36	3.42	0.875493	170.4	20.06	459.99	1.42	103.53	1419.62	14858	62945.4	25.43	211.01
LD	431.22	49.19	579.53	268.16	1.97	181.13	0.426233	53.27	6.32	4.22426	300.89	59.89	560.33	2.34	237.03	1185.37	7465.02	101692	60.72	409.57
LD	474.91	45.26	577.2	313.29	5.73	1186.16	0.932387	66.07	6.72	1.31964	266.23	122.75	1461.64	3.79	214.81	1125.1	3780.5	232063	52.86	367.56
LD	214.94	13.36	162.24	80.12	0.72	33.5	1.46974	17.94	1.98	4.18544	117.8	13.37	212.78	0.87	80.87	149.69	3407.37	29584.7	16.46	138.77
LD	241.96	32.41	211.77	135.92	0.04	50.97	0.0880864	26.38	1.55	0.127954	209.18	16.62	9.33	1.28	202.46	0.37	3413.52	41549.1	44.47	346.34
LD	400.86	43.38	85.44	358.88	1.96	50.97	0.0880864	64.57	2.32	0.127954	185.41	40.05	13.73	3.26	199.75	0.37	3518.68	66184.8	48.83	350.18
SD	293.65	47.9	661.36	427.57	2.81	585.62	6.33	50.91	5.01	0.284467	334.34	96.81	1338.49	2.46	247.88	4465.11	54866.1	165584	68.88	428.01
SD	1866.3	194.71	3330.56	1098.8	10.2	319.28	1.48551	329.97	15.96	2.61834	2448.3	360.25	1454.12	12.98	1394.21	4110.38	52377.4	690384	325.47	2754.28
SD	2510.03	221.96	2980.45	1399.8	16.52	758.85	1.66989	282.31	26.45	3.50914	2104.21	341	1868.27	12.98	1247.76	3480.46	35641.5	1345400	284.67	2486.95
SD	608.52	61.97	651.45	198.08	4.16	157.83	0.215494	75.65	7.52	3.35901	316.75	67.59	1056.83	2.1	245.09	2788.75	16968.5	152689	69.21	424.61
SD	148.19	12.95	153.45	76.98	0.58	75.06	1.52173	14.03	1.55	0.583077	107.76	8.01	196.58	0.84	70.06	480.37	4402.19	25945.9	12.99	124.68
SD	404.31	37.3	565.45	226.99	2.11	92.09	0.598108	60.28	5.48	5.15607	281.46	40.85	349.24	2.4	233.08	1154.62	9119.41	194860	53.84	347.14
SD	3039.84	247.45	3340.33	2157.21	16.12	1515.15	0.965913	559.32	31	5.33692	2198.55	747.1	6470.11	30.41	1483.47	19152.8	61363.3	192426	347.89	2638.35
SD	2264.37	194.71	3083.16	1280.29	11.79	240.87	1.75311	288.34	20.05	3.65688	2148.61	289.4	2064.47	12.19	1278.58	6957.48	40312.6	730956	307.11	2600.41
SD	4795.28	307.2	3068.64	2271.59	19.64	2345.34	0.363913	976.31	37.97	0.00610175	2101.43	2971.48	3849.24	29.65	1234.27	658.56	14935.8	820699	333.63	2374.03
SD	621.2	74.01	863.88	476.33	7.39	337.37	9.72	132.71	9.8	154.62	475.88	100.65	1679.33	3.62	322.59	3480.43	34567	193850	97.42	560.59
SD	126.92	13.16	172.55	145.1	0.45	151.15	1.41465	21.38	1.49	6.94	104.42	16.56	601.06	0.87	81.41	1964.94	6472.91	32283.3	16.87	139.64
SD	1170.42	132.46	872.13	804.41	5.68	214.47	3.41	104.38	13.36	3.72595	484.82	41.83	552.97	3.93	325.12	1327.9	12226.9	148223	113.61	629.36
SD	3610.41	240.32	3326.65	1280.29	14.16	834.39	0.68437	282.31	32.57	0.0246689	2437.2	124.1	2337.4	14.45	1417.22	4374.19	52395.5	892834	329.55	2916.17
SD	3779.36	274.9	3626.37	2185.85	18.08	1675.45	9.92	516.01	33.09	1.9999	2403.89	356.4	8336.75	39.9	1523.51	27949.4	94061.3	972491	431.4	2883
SD	154.29	12.08	170.97	109.72	0.56	72.4	1.87387	32.77	1.58	3.45505	118.56	40.63	589.67	1.35	80.63	462.97	6252.19	51853.1	17.48	147.11
SD	397.57	49.19	628.03	411.29	4.56	670.94	1.07452	59.89	5.82	3.91839	285.35	112.51	862.6	1.84	213.13	1031.7	9512.84	206863	63.34	402.31
SD	637.34	51.68	634.21	264.05	2.95	176.08	0.113173	93.06	7.36	3.35341	297.36	83.31	1038.3	2.46	263.34	1589.77	16869	151662	61.37	470.95
SD	454.55	52.89	668.02	222.87	3.49	363.44	1.20349	108	5.99	4.37633	335.04	81.3	1127.12	5.82	278.49	1621.81	12327.2	183317	80.91	461.16
SD	500.74	55.26	607.7	674.43	2.39	326.89	0.338253	77.18	6.8	5.19661	289.59	71.8	645.86	4.19	247.18	2335.3	12157.2	111211	63.34	407.15
SD	363.75	45.26	632.04	189.8	2.25	100.49	0.775453	33.38	4.35	3.57471	293.48	45.32	328.84	2.83	243.69	1154.62	11354.3	120882	50.23	413.94
SD	552.54	54.09	660.65	259.94	2.81	117.94	0.594026	49.34	6.27	2.51987	327.66	47.17	468.24	5.41	250.4	1914.37	13061.5	159362	56.14	437.26
SD	2064.47	202.7	3412.01	1159.63	9.4	331.74	1.81876	427.54	21.75	5.04625	2184.68	189.53	2856.16	10.43	1320.59	9461.85	51581.5	465558	313.23	2683.27
SD	2782.17	319.59	3858.54	1606.64	23.53	319.28	1.31798	421.91	34.13	0.248798	3093.97	628.17	2190.74	11.34	1608.35	7977.96	34930.1	1661600	394.75	3478.5
SD	558.96	63.07	650.42	421.6	4.37	173.77	1.2932	62.19	5.66	1.78255	467.08	53.35	541.85	3.2	303.36	2386.38	11804.1	131962	81.18	577.47
SD	3322.29	261.37	3807.22	2099.85	20.81	988.4	1.87048	537.73	31	5.1484	3004.66	286.8	4898.01	15.14	1714.99	6093.64	70837.6	599300	443.61	3485.66
SD	318.13	47.25	642.88	360.32	1.82	135.7	1.25988	54.05	5.05	2.89279	312.88	71.8	563.24	2.1	249	2067.89	12553.9	102314	58.1	405.46
SD	1689.29	225.7	3400.46	2697.01	24.3	615.5	0.734942	570.06	20.05	4.90841	2517.71	339.72	6633.2	28.48	1546.09	30250.5	82633.4	1190400	366.24	3019.46
SD	94.54	11.15	168.87	98.86	0.33	32.02	1.93692	14.63	1.33	3.13597	114.76	16.95	117.6	0.54	76.93	545.84	3255.58	34700.6	13.6	163.19
SD	2293.58	225.7	3039.45	1984.76	11.79	2837.41	1.11857	318.18	28.88	3.67933	1965.41	325.57	10216	19.35	1262.73	13025.8	53021.3	798788	264.26	2331.39
SD	1765.62	225.7	3611.63	1883.61	13.37	952.87	5.13	946.37	23.43	242.32	2303.99	186.85	6674.24	36.88	1520.83	28788.4	86991.9	784310	354.01	2756.02
SD	188.08	11.15	156.59	80.12	0.68	34.95	1.38604	11.6	1.71	2.47292	119.02	13.24	160.66	0.92	80.34	543.07	5196.79	36490.8	16.56	136.16
SD	3419.86	240.32	3492.09	2071.13	14.95	1210.77	1.19725	410.62	31	1.0761	2520.49	356.4	7297.04	15.8	1448.54	10756.9	66108.9	912934	384.57	2958.13
SD	1174.83	178.14	3735.63	1577.25	5.38	356.24	0.87355	347.52	14.14	3.76761	2287.34	335.86	6354.68	9.43	1295.32	6829.83	55134.4	399567	296.91	2665.98
SD	1023.92	54.73	658.4	400.78	1.69	220.87	0.685709	182.12	7.91	0.197639	408.19	105.22	871.04	6.53	289.6	1140.13	5408.15	169405	75.56	519.18
SD	2441.96	240.32	3442.68	1370.02	14.16	2082.45	0.800171	332.91	23.43	1.58598	2473.29	434.29	3514.72	15.8	1390.37	5774.16	54073.9	791598	341.78	2804.64
SD	2626.67	278.22	3723	1518.32	15.73	635.84	0.146244	510.56	29.94	5.33933	2776.22	297.17	2494.72	18.8	1587.47	11056.1	59884.4	1347100	411.04	3444.51
SD	1585.52	218.18	2942.05	1488.78	33.54	700.64	1.7942	537.73	24.54	2.96608	2226.3	580.11	3248.43	18.23	1233.1	7535.39	36021.6	562572	303.03	2509.25
SD	231.26	13.36	158.91	156.55	0.6	102.14	0.888948	26.58	1.83	3.12642	122.06	43.09	228	1.33	81.04	549.31	2738.2	40276.8	16.26	149.05

## Sheet: Figure 2c and Figure 2d
Figure 2c and Figure 2d
Cell type	Group	Sample	Percent(%)
Naive CD4 T	HD	HD1	8.84796
Memory CD4 T	HD	HD1	5.38756
Treg	HD	HD1	1.28833
Naive CD8 T	HD	HD1	3.97147
Memory CD8 T	HD	HD1	1.5971
Cytotoxic T	HD	HD1	7.0379
γδT	HD	HD1	4.58901
MAIT	HD	HD1	2.25724
Proliferative T	HD	HD1	1.0115
NKT	HD	HD1	5.48339
NK	HD	HD1	10.3492
Naive B	HD	HD1	6.09029
Memory B	HD	HD1	2.69378
Plasma B	HD	HD1	0.2023
CD14 Mono	HD	HD1	27.5447
CD16 Mono	HD	HD1	9.15673
mDC	HD	HD1	1.05409
pDC	HD	HD1	1.00085
Megakaryocyte	HD	HD1	0.436542
Naive CD4 T	HD	HD2	10.2185
Memory CD4 T	HD	HD2	6.35838
Treg	HD	HD2	1.80268
Naive CD8 T	HD	HD2	2.39052
Memory CD8 T	HD	HD2	2.03782
Cytotoxic T	HD	HD2	10.7965
γδT	HD	HD2	5.46684
MAIT	HD	HD2	0.940531
Proliferative T	HD	HD2	0.705398
NKT	HD	HD2	8.90565
NK	HD	HD2	12.5502
Naive B	HD	HD2	4.13442
Memory B	HD	HD2	4.44793
Plasma B	HD	HD2	0.205741
CD14 Mono	HD	HD2	21.9457
CD16 Mono	HD	HD2	3.78172
mDC	HD	HD2	1.58715
pDC	HD	HD2	0.724993
Megakaryocyte	HD	HD2	0.999314
Naive CD4 T	HD	HD3	12.1603
Memory CD4 T	HD	HD3	9.12507
Treg	HD	HD3	1.56099
Naive CD8 T	HD	HD3	8.35421
Memory CD8 T	HD	HD3	2.74619
Cytotoxic T	HD	HD3	10.3199
γδT	HD	HD3	1.89825
MAIT	HD	HD3	2.18732
Proliferative T	HD	HD3	0.674504
NKT	HD	HD3	8.68183
NK	HD	HD3	12.3241
Naive B	HD	HD3	3.03527
Memory B	HD	HD3	3.83504
Plasma B	HD	HD3	0.202351
CD14 Mono	HD	HD3	17.6045
CD16 Mono	HD	HD3	2.60166
mDC	HD	HD3	1.34901
pDC	HD	HD3	0.780497
Megakaryocyte	HD	HD3	0.558875
Naive CD4 T	LD	LD1	13.5901
Memory CD4 T	LD	LD1	16.9637
Treg	LD	LD1	3.07799
Naive CD8 T	LD	LD1	2.99104
Memory CD8 T	LD	LD1	2.2085
Cytotoxic T	LD	LD1	4.99087
γδT	LD	LD1	3.34753
MAIT	LD	LD1	1.13903
Proliferative T	LD	LD1	1.026
NKT	LD	LD1	10.3556
NK	LD	LD1	5.2778
Naive B	LD	LD1	6.44292
Memory B	LD	LD1	1.8781
Plasma B	LD	LD1	0.0956439
CD14 Mono	LD	LD1	16.9985
CD16 Mono	LD	LD1	4.01704
mDC	LD	LD1	1.93896
pDC	LD	LD1	0.399965
Megakaryocyte	LD	LD1	3.25189
HSC	LD	LD1	0.0086949
Naive CD4 T	LD	LD2	18.0028
Memory CD4 T	LD	LD2	15.7618
Treg	LD	LD2	4.64135
Naive CD8 T	LD	LD2	4.55696
Memory CD8 T	LD	LD2	2.15659
Cytotoxic T	LD	LD2	6.88233
γδT	LD	LD2	0.693858
MAIT	LD	LD2	0.712611
Proliferative T	LD	LD2	0.778247
NKT	LD	LD2	4.15377
NK	LD	LD2	6.49789
Naive B	LD	LD2	9.02954
Memory B	LD	LD2	2.19409
Plasma B	LD	LD2	0.243788
CD14 Mono	LD	LD2	15.3211
CD16 Mono	LD	LD2	2.87857
mDC	LD	LD2	0.872011
pDC	LD	LD2	0.3188
Megakaryocyte	LD	LD2	4.3038
Naive CD4 T	LD	LD3	8.90992
Memory CD4 T	LD	LD3	18.4211
Treg	LD	LD3	2.74985
Naive CD8 T	LD	LD3	4.20856
Memory CD8 T	LD	LD3	6.04179
Cytotoxic T	LD	LD3	13.148
γδT	LD	LD3	2.34575
MAIT	LD	LD3	3.28208
Proliferative T	LD	LD3	0.837769
NKT	LD	LD3	10.8121
NK	LD	LD3	9.30416
Naive B	LD	LD3	2.49359
Memory B	LD	LD3	1.54741
Plasma B	LD	LD3	0.35482
CD14 Mono	LD	LD3	10.5953
CD16 Mono	LD	LD3	1.95151
mDC	LD	LD3	1.04475
pDC	LD	LD3	0.256259
Megakaryocyte	LD	LD3	1.60654
HSC	LD	LD3	0.0887049
Naive CD4 T	LD	LD4	5.80822
Memory CD4 T	LD	LD4	10.5003
Treg	LD	LD4	2.60421
Naive CD8 T	LD	LD4	1.5033
Memory CD8 T	LD	LD4	4.16825
Cytotoxic T	LD	LD4	16.1567
γδT	LD	LD4	2.27014
MAIT	LD	LD4	1.11609
Proliferative T	LD	LD4	1.5033
NKT	LD	LD4	14.5091
NK	LD	LD4	7.91132
Naive B	LD	LD4	2.58902
Memory B	LD	LD4	2.17903
Plasma B	LD	LD4	0.660542
CD14 Mono	LD	LD4	14.6534
CD16 Mono	LD	LD4	6.27895
mDC	LD	LD4	1.79182
pDC	LD	LD4	0.508693
Megakaryocyte	LD	LD4	3.15845
HSC	LD	LD4	0.129071
Naive CD4 T	LD	LD5	9.17993
Memory CD4 T	LD	LD5	11.1939
Treg	LD	LD5	2.67052
Naive CD8 T	LD	LD5	10.7377
Memory CD8 T	LD	LD5	2.61489
Cytotoxic T	LD	LD5	14.5655
γδT	LD	LD5	1.19061
MAIT	LD	LD5	3.49394
Proliferative T	LD	LD5	1.0237
NKT	LD	LD5	3.83888
NK	LD	LD5	6.77645
Naive B	LD	LD5	5.55246
Memory B	LD	LD5	4.01691
Plasma B	LD	LD5	1.27963
CD14 Mono	LD	LD5	13.8979
CD16 Mono	LD	LD5	2.64827
mDC	LD	LD5	1.1461
pDC	LD	LD5	0.834539
Megakaryocyte	LD	LD5	3.33816
Naive CD4 T	SD	SD1	10.8355
Memory CD4 T	SD	SD1	14.2405
Treg	SD	SD1	3.01593
Naive CD8 T	SD	SD1	3.04025
Memory CD8 T	SD	SD1	4.34148
Cytotoxic T	SD	SD1	14.1919
γδT	SD	SD1	2.78487
MAIT	SD	SD1	0.608051
Proliferative T	SD	SD1	0.972881
NKT	SD	SD1	9.55856
NK	SD	SD1	5.48462
Naive B	SD	SD1	4.39013
Memory B	SD	SD1	3.42941
Plasma B	SD	SD1	0.218898
CD14 Mono	SD	SD1	17.5848
CD16 Mono	SD	SD1	3.12538
mDC	SD	SD1	1.1553
pDC	SD	SD1	0.158093
Megakaryocyte	SD	SD1	0.863432
Naive CD4 T	SD	SD2	13.2636
Memory CD4 T	SD	SD2	14.7667
Treg	SD	SD2	2.9822
Naive CD8 T	SD	SD2	9.55988
Memory CD8 T	SD	SD2	1.1544
Cytotoxic T	SD	SD2	5.20683
γδT	SD	SD2	4.0885
MAIT	SD	SD2	1.19048
Proliferative T	SD	SD2	0.841751
NKT	SD	SD2	7.32323
NK	SD	SD2	9.84848
Naive B	SD	SD2	9.01876
Memory B	SD	SD2	7.01058
Plasma B	SD	SD2	0.108225
CD14 Mono	SD	SD2	9.24723
CD16 Mono	SD	SD2	2.41703
mDC	SD	SD2	0.962001
pDC	SD	SD2	0.40885
Megakaryocyte	SD	SD2	0.601251
Naive CD4 T	SD	SD3	4.3862
Memory CD4 T	SD	SD3	8.93621
Treg	SD	SD3	1.3377
Naive CD8 T	SD	SD3	1.0556
Memory CD8 T	SD	SD3	4.4226
Cytotoxic T	SD	SD3	16.653
γδT	SD	SD3	1.2558
MAIT	SD	SD3	0.791701
Proliferative T	SD	SD3	1.0374
NKT	SD	SD3	19.8198
NK	SD	SD3	10.6652
Naive B	SD	SD3	1.9474
Memory B	SD	SD3	1.9201
Plasma B	SD	SD3	0.1274
CD14 Mono	SD	SD3	16.4073
CD16 Mono	SD	SD3	7.61671
mDC	SD	SD3	0.819001
pDC	SD	SD3	0.273
Megakaryocyte	SD	SD3	0.500501
HSC	SD	SD3	0.0273
Naive CD4 T	SD	SD4	6.0719
Memory CD4 T	SD	SD4	9.186
Treg	SD	SD4	1.67128
Naive CD8 T	SD	SD4	1.61116
Memory CD8 T	SD	SD4	3.09006
Cytotoxic T	SD	SD4	9.6429
γδT	SD	SD4	1.94782
MAIT	SD	SD4	0.661296
Proliferative T	SD	SD4	0.817603
NKT	SD	SD4	14.0676
NK	SD	SD4	10.725
Naive B	SD	SD4	9.11386
Memory B	SD	SD4	2.60911
Plasma B	SD	SD4	0.084165
CD14 Mono	SD	SD4	21.6905
CD16 Mono	SD	SD4	4.50884
mDC	SD	SD4	1.55104
pDC	SD	SD4	0.312613
Megakaryocyte	SD	SD4	0.601178
HSC	SD	SD4	0.0360707
Naive CD4 T	SD	SD5	10.1493
Memory CD4 T	SD	SD5	15.8567
Treg	SD	SD5	2.25259
Naive CD8 T	SD	SD5	2.03746
Memory CD8 T	SD	SD5	5.5429
Cytotoxic T	SD	SD5	5.25183
γδT	SD	SD5	3.06252
MAIT	SD	SD5	2.23994
Proliferative T	SD	SD5	0.911162
NKT	SD	SD5	18.5649
NK	SD	SD5	4.25209
Naive B	SD	SD5	2.7588
Memory B	SD	SD5	2.59428
Plasma B	SD	SD5	0.189825
CD14 Mono	SD	SD5	18.451
CD16 Mono	SD	SD5	3.70792
mDC	SD	SD5	1.46798
pDC	SD	SD5	0.10124
Megakaryocyte	SD	SD5	0.594786
HSC	SD	SD5	0.012655
Naive CD4 T	SD	SD6	7.11135
Memory CD4 T	SD	SD6	13.1038
Treg	SD	SD6	1.9688
Naive CD8 T	SD	SD6	4.01291
Memory CD8 T	SD	SD6	5.56213
Cytotoxic T	SD	SD6	16.5896
γδT	SD	SD6	2.24852
MAIT	SD	SD6	3.81926
Proliferative T	SD	SD6	0.623991
NKT	SD	SD6	7.27273
NK	SD	SD6	4.16353
Naive B	SD	SD6	2.67886
Memory B	SD	SD6	2.44217
Plasma B	SD	SD6	0.516407
CD14 Mono	SD	SD6	23.3459
CD16 Mono	SD	SD6	1.49543
mDC	SD	SD6	1.44164
pDC	SD	SD6	0.430339
Megakaryocyte	SD	SD6	1.16192
HSC	SD	SD6	0.0107585
Naive CD4 T	SD	SD7	9.57471
Memory CD4 T	SD	SD7	17.4253
Treg	SD	SD7	2.45977
Naive CD8 T	SD	SD7	8.72414
Memory CD8 T	SD	SD7	3.86207
Cytotoxic T	SD	SD7	10.4023
γδT	SD	SD7	1.87356
MAIT	SD	SD7	4.68966
Proliferative T	SD	SD7	1.3908
NKT	SD	SD7	3.6092
NK	SD	SD7	5.26437
Naive B	SD	SD7	1.56322
Memory B	SD	SD7	1.62069
Plasma B	SD	SD7	0.827586
CD14 Mono	SD	SD7	20.6437
CD16 Mono	SD	SD7	2.25287
mDC	SD	SD7	2.4023
pDC	SD	SD7	0.448276
Megakaryocyte	SD	SD7	0.954023
HSC	SD	SD7	0.0114943
Naive CD4 T	SD	SD8	14.3086
Memory CD4 T	SD	SD8	11.8579
Treg	SD	SD8	2.45077
Naive CD8 T	SD	SD8	4.95505
Memory CD8 T	SD	SD8	3.68151
Cytotoxic T	SD	SD8	11.098
γδT	SD	SD8	0.909675
MAIT	SD	SD8	2.17252
Proliferative T	SD	SD8	0.770548
NKT	SD	SD8	4.02397
NK	SD	SD8	4.93365
Naive B	SD	SD8	4.32363
Memory B	SD	SD8	1.81935
Plasma B	SD	SD8	0.181935
CD14 Mono	SD	SD8	24.101
CD16 Mono	SD	SD8	3.37115
mDC	SD	SD8	3.00728
pDC	SD	SD8	1.10231
Megakaryocyte	SD	SD8	0.931079
Naive CD4 T	SD	SD9	3.76109
Memory CD4 T	SD	SD9	8.69674
Treg	SD	SD9	1.52443
Naive CD8 T	SD	SD9	1.48694
Memory CD8 T	SD	SD9	3.41122
Cytotoxic T	SD	SD9	26.79
γδT	SD	SD9	1.72435
MAIT	SD	SD9	0.662252
Proliferative T	SD	SD9	0.824691
NKT	SD	SD9	12.3204
NK	SD	SD9	8.0095
Naive B	SD	SD9	5.96026
Memory B	SD	SD9	1.43696
Plasma B	SD	SD9	0.137448
CD14 Mono	SD	SD9	14.8944
CD16 Mono	SD	SD9	5.72285
mDC	SD	SD9	1.53692
pDC	SD	SD9	0.262402
Megakaryocyte	SD	SD9	0.812195
HSC	SD	SD9	0.0249906

## Sheet: Figure 3a
Figure 3a
GO	Description	p.adjust	GeneRatio	Cell type
GO:0006614	SRP-dependent cotranslational protein targeting to membrane	6.72927e-09	0.318182	Naive CD4 T
GO:0006613	cotranslational protein targeting to membrane	6.72927e-09	0.318182	Naive CD4 T
GO:0000184	nuclear-transcribed mRNA catabolic process, nonsense-mediated decay	6.72927e-09	0.318182	Naive CD4 T
GO:0045047	protein targeting to ER	6.72927e-09	0.318182	Naive CD4 T
GO:0072599	establishment of protein localization to endoplasmic reticulum	6.79312e-09	0.318182	Naive CD4 T
GO:0070972	protein localization to endoplasmic reticulum	2.38413e-08	0.318182	Naive CD4 T
GO:0019083	viral transcription	6.1875e-08	0.318182	Naive CD4 T
GO:0006413	translational initiation	8.1906e-08	0.318182	Naive CD4 T
GO:0002181	cytoplasmic translation	8.1906e-08	0.272727	Naive CD4 T
GO:0019080	viral gene expression	8.1906e-08	0.318182	Naive CD4 T
GO:0000956	nuclear-transcribed mRNA catabolic process	1.1436e-07	0.318182	Naive CD4 T
GO:0006612	protein targeting to membrane	1.1436e-07	0.318182	Naive CD4 T
GO:0090150	establishment of protein localization to membrane	3.04024e-06	0.318182	Naive CD4 T
GO:0009142	nucleoside triphosphate biosynthetic process	0.00277865	0.136364	Naive CD4 T
GO:0009141	nucleoside triphosphate metabolic process	0.00631418	0.136364	Naive CD4 T
GO:0042776	mitochondrial ATP synthesis coupled proton transport	0.00776041	0.0909091	Naive CD4 T
GO:0015985	energy coupled proton transport, down electrochemical gradient	0.00833321	0.0909091	Naive CD4 T
GO:0015986	ATP synthesis coupled proton transport	0.00833321	0.0909091	Naive CD4 T
GO:0042407	cristae formation	0.0130432	0.0909091	Naive CD4 T
GO:0045428	regulation of nitric oxide biosynthetic process	0.0325253	0.0909091	Naive CD4 T
GO:0006809	nitric oxide biosynthetic process	0.0381945	0.0909091	Naive CD4 T
GO:0019083	viral transcription	1.01352e-08	0.333333	Memory CD4 T
GO:0006614	SRP-dependent cotranslational protein targeting to membrane	1.01352e-08	0.291667	Memory CD4 T
GO:0006613	cotranslational protein targeting to membrane	1.01352e-08	0.291667	Memory CD4 T
GO:0019080	viral gene expression	1.01352e-08	0.333333	Memory CD4 T
GO:0000184	nuclear-transcribed mRNA catabolic process, nonsense-mediated decay	1.04797e-08	0.291667	Memory CD4 T
GO:0045047	protein targeting to ER	1.04797e-08	0.291667	Memory CD4 T
GO:0072599	establishment of protein localization to endoplasmic reticulum	1.13305e-08	0.291667	Memory CD4 T
GO:0070972	protein localization to endoplasmic reticulum	4.16454e-08	0.291667	Memory CD4 T
GO:0002181	cytoplasmic translation	1.7057e-07	0.25	Memory CD4 T
GO:0006413	translational initiation	1.7057e-07	0.291667	Memory CD4 T
GO:0000956	nuclear-transcribed mRNA catabolic process	2.64912e-07	0.291667	Memory CD4 T
GO:0006612	protein targeting to membrane	2.64912e-07	0.291667	Memory CD4 T
GO:0090150	establishment of protein localization to membrane	6.95632e-06	0.291667	Memory CD4 T
GO:0009142	nucleoside triphosphate biosynthetic process	0.00422147	0.125	Memory CD4 T
GO:0009141	nucleoside triphosphate metabolic process	0.00957159	0.125	Memory CD4 T
GO:0042776	mitochondrial ATP synthesis coupled proton transport	0.0107689	0.0833333	Memory CD4 T
GO:0015985	energy coupled proton transport, down electrochemical gradient	0.0120237	0.0833333	Memory CD4 T
GO:0015986	ATP synthesis coupled proton transport	0.0120237	0.0833333	Memory CD4 T
GO:0042407	cristae formation	0.0180856	0.0833333	Memory CD4 T
GO:0045428	regulation of nitric oxide biosynthetic process	0.0452253	0.0833333	Memory CD4 T
GO:0006614	SRP-dependent cotranslational protein targeting to membrane	4.35327e-10	0.296296	Treg
GO:0006613	cotranslational protein targeting to membrane	4.35327e-10	0.296296	Treg
GO:0019083	viral transcription	4.35327e-10	0.333333	Treg
GO:0000184	nuclear-transcribed mRNA catabolic process, nonsense-mediated decay	4.96393e-10	0.296296	Treg
GO:0045047	protein targeting to ER	4.96393e-10	0.296296	Treg
GO:0019080	viral gene expression	4.96393e-10	0.333333	Treg
GO:0072599	establishment of protein localization to endoplasmic reticulum	5.28003e-10	0.296296	Treg
GO:0070972	protein localization to endoplasmic reticulum	2.39788e-09	0.296296	Treg
GO:0002181	cytoplasmic translation	7.07395e-09	0.259259	Treg
GO:0006413	translational initiation	1.24766e-08	0.296296	Treg
GO:0000956	nuclear-transcribed mRNA catabolic process	2.12214e-08	0.296296	Treg
GO:0006612	protein targeting to membrane	2.12214e-08	0.296296	Treg
GO:0090150	establishment of protein localization to membrane	9.06544e-07	0.296296	Treg
GO:0009142	nucleoside triphosphate biosynthetic process	0.00681905	0.111111	Treg
GO:0009141	nucleoside triphosphate metabolic process	0.0141579	0.111111	Treg
GO:0042776	mitochondrial ATP synthesis coupled proton transport	0.0142448	0.0740741	Treg
GO:0015985	energy coupled proton transport, down electrochemical gradient	0.0155757	0.0740741	Treg
GO:0015986	ATP synthesis coupled proton transport	0.0155757	0.0740741	Treg
GO:0042407	cristae formation	0.0217231	0.0740741	Treg
GO:0045428	regulation of nitric oxide biosynthetic process	0.0477855	0.0740741	Treg
GO:0006119	oxidative phosphorylation	0.00102378	0.185185	Naive CD8 T
GO:0042776	mitochondrial ATP synthesis coupled proton transport	0.00102378	0.111111	Naive CD8 T
GO:0009142	nucleoside triphosphate biosynthetic process	0.00102378	0.148148	Naive CD8 T
GO:0015985	energy coupled proton transport, down electrochemical gradient	0.00102378	0.111111	Naive CD8 T
GO:0015986	ATP synthesis coupled proton transport	0.00102378	0.111111	Naive CD8 T
GO:0002181	cytoplasmic translation	0.00118598	0.148148	Naive CD8 T
GO:0006614	SRP-dependent cotranslational protein targeting to membrane	0.00118598	0.148148	Naive CD8 T
GO:0042407	cristae formation	0.00118598	0.111111	Naive CD8 T
GO:0006613	cotranslational protein targeting to membrane	0.00118598	0.148148	Naive CD8 T
GO:0009141	nucleoside triphosphate metabolic process	0.00118598	0.148148	Naive CD8 T
GO:0000184	nuclear-transcribed mRNA catabolic process, nonsense-mediated decay	0.00139259	0.148148	Naive CD8 T
GO:0045047	protein targeting to ER	0.00139259	0.148148	Naive CD8 T
GO:0072599	establishment of protein localization to endoplasmic reticulum	0.00146232	0.148148	Naive CD8 T
GO:0070972	protein localization to endoplasmic reticulum	0.00264402	0.148148	Naive CD8 T
GO:1902600	proton transmembrane transport	0.0027892	0.148148	Naive CD8 T
GO:0019083	viral transcription	0.00370119	0.148148	Naive CD8 T
GO:0006413	translational initiation	0.00424747	0.148148	Naive CD8 T
GO:0019080	viral gene expression	0.00424747	0.148148	Naive CD8 T
GO:0000956	nuclear-transcribed mRNA catabolic process	0.00489019	0.148148	Naive CD8 T
GO:0006612	protein targeting to membrane	0.00489019	0.148148	Naive CD8 T
GO:0090150	establishment of protein localization to membrane	0.0219076	0.148148	Naive CD8 T
GO:0045428	regulation of nitric oxide biosynthetic process	0.049893	0.0740741	Naive CD8 T
GO:0006614	SRP-dependent cotranslational protein targeting to membrane	5.8545e-05	0.139535	Memory CD8 T
GO:1903426	regulation of reactive oxygen species biosynthetic process	5.8545e-05	0.139535	Memory CD8 T
GO:0006613	cotranslational protein targeting to membrane	5.8545e-05	0.139535	Memory CD8 T
GO:0000184	nuclear-transcribed mRNA catabolic process, nonsense-mediated decay	5.8545e-05	0.139535	Memory CD8 T
GO:0045047	protein targeting to ER	5.8545e-05	0.139535	Memory CD8 T
GO:0072599	establishment of protein localization to endoplasmic reticulum	5.8545e-05	0.139535	Memory CD8 T
GO:0002228	natural killer cell mediated immunity	5.8545e-05	0.116279	Memory CD8 T
GO:1903409	reactive oxygen species biosynthetic process	5.8545e-05	0.139535	Memory CD8 T
GO:0045428	regulation of nitric oxide biosynthetic process	5.8545e-05	0.116279	Memory CD8 T
GO:0090150	establishment of protein localization to membrane	0.000101667	0.186047	Memory CD8 T
GO:0006809	nitric oxide biosynthetic process	0.000101667	0.116279	Memory CD8 T
GO:0070972	protein localization to endoplasmic reticulum	0.000114354	0.139535	Memory CD8 T
GO:0019083	viral transcription	0.000214853	0.139535	Memory CD8 T
GO:0002181	cytoplasmic translation	0.000245426	0.116279	Memory CD8 T
GO:0001909	leukocyte mediated cytotoxicity	0.00028007	0.116279	Memory CD8 T
GO:0006413	translational initiation	0.00028007	0.139535	Memory CD8 T
GO:0019080	viral gene expression	0.000290888	0.139535	Memory CD8 T
GO:0000956	nuclear-transcribed mRNA catabolic process	0.000386885	0.139535	Memory CD8 T
GO:0006612	protein targeting to membrane	0.000386885	0.139535	Memory CD8 T
GO:0031343	positive regulation of cell killing	0.000496376	0.0930233	Memory CD8 T
GO:0042267	natural killer cell mediated cytotoxicity	0.000496376	0.0930233	Memory CD8 T
GO:0002449	lymphocyte mediated immunity	0.000742183	0.162791	Memory CD8 T
GO:0045954	positive regulation of natural killer cell mediated cytotoxicity	0.000895948	0.0697674	Memory CD8 T
GO:0006968	cellular defense response	0.00666207	0.0697674	Memory CD8 T
GO:0002696	positive regulation of leukocyte activation	0.0071679	0.139535	Memory CD8 T
GO:0031294	lymphocyte costimulation	0.00724693	0.0697674	Memory CD8 T
GO:0009142	nucleoside triphosphate biosynthetic process	0.0163894	0.0697674	Memory CD8 T
GO:0042776	mitochondrial ATP synthesis coupled proton transport	0.0225289	0.0465116	Memory CD8 T
GO:0015985	energy coupled proton transport, down electrochemical gradient	0.0255908	0.0465116	Memory CD8 T
GO:0015986	ATP synthesis coupled proton transport	0.0255908	0.0465116	Memory CD8 T
GO:0009141	nucleoside triphosphate metabolic process	0.0291765	0.0697674	Memory CD8 T
GO:0042407	cristae formation	0.037582	0.0465116	Memory CD8 T
GO:0006119	oxidative phosphorylation	8.33081e-07	0.190476	Cytotoxic T
GO:0006614	SRP-dependent cotranslational protein targeting to membrane	9.51848e-07	0.166667	Cytotoxic T
GO:0006613	cotranslational protein targeting to membrane	9.51848e-07	0.166667	Cytotoxic T
GO:0000184	nuclear-transcribed mRNA catabolic process, nonsense-mediated decay	1.11994e-06	0.166667	Cytotoxic T
GO:0045047	protein targeting to ER	1.11994e-06	0.166667	Cytotoxic T
GO:0072599	establishment of protein localization to endoplasmic reticulum	1.1733e-06	0.166667	Cytotoxic T
GO:0070972	protein localization to endoplasmic reticulum	4.12661e-06	0.166667	Cytotoxic T
GO:1902600	proton transmembrane transport	4.92309e-06	0.166667	Cytotoxic T
GO:0002181	cytoplasmic translation	8.03257e-06	0.142857	Cytotoxic T
GO:0019083	viral transcription	8.53725e-06	0.166667	Cytotoxic T
GO:0006413	translational initiation	1.30018e-05	0.166667	Cytotoxic T
GO:0019080	viral gene expression	1.32425e-05	0.166667	Cytotoxic T
GO:0000956	nuclear-transcribed mRNA catabolic process	1.7504e-05	0.166667	Cytotoxic T
GO:0006612	protein targeting to membrane	1.7504e-05	0.166667	Cytotoxic T
GO:0009142	nucleoside triphosphate biosynthetic process	4.54248e-05	0.119048	Cytotoxic T
GO:0009141	nucleoside triphosphate metabolic process	0.000163904	0.119048	Cytotoxic T
GO:0090150	establishment of protein localization to membrane	0.000303971	0.166667	Cytotoxic T
GO:0042776	mitochondrial ATP synthesis coupled proton transport	0.000473682	0.0714286	Cytotoxic T
GO:0015985	energy coupled proton transport, down electrochemical gradient	0.000601209	0.0714286	Cytotoxic T
GO:0015986	ATP synthesis coupled proton transport	0.000601209	0.0714286	Cytotoxic T
GO:0042407	cristae formation	0.0010506	0.0714286	Cytotoxic T
GO:1903426	regulation of reactive oxygen species biosynthetic process	0.0218886	0.0714286	Cytotoxic T
GO:1903409	reactive oxygen species biosynthetic process	0.0334604	0.0714286	Cytotoxic T
GO:0002228	natural killer cell mediated immunity	0.000412923	0.08	γδT
GO:0002449	lymphocyte mediated immunity	0.000774899	0.133333	γδT
GO:0045954	positive regulation of natural killer cell mediated cytotoxicity	0.000774899	0.0533333	γδT
GO:0006968	cellular defense response	0.000774899	0.0666667	γδT
GO:0031294	lymphocyte costimulation	0.000774899	0.0666667	γδT
GO:1903426	regulation of reactive oxygen species biosynthetic process	0.000774899	0.08	γδT
GO:0031343	positive regulation of cell killing	0.000774899	0.0666667	γδT
GO:0042267	natural killer cell mediated cytotoxicity	0.000774899	0.0666667	γδT
GO:0001909	leukocyte mediated cytotoxicity	0.000774899	0.08	γδT
GO:0002696	positive regulation of leukocyte activation	0.000774899	0.133333	γδT
GO:0045428	regulation of nitric oxide biosynthetic process	0.000905815	0.0666667	γδT
GO:1903409	reactive oxygen species biosynthetic process	0.00126843	0.08	γδT
GO:0006809	nitric oxide biosynthetic process	0.00147234	0.0666667	γδT
GO:0060337	type I interferon signaling pathway	2.76612e-05	0.139535	MAIT
GO:0071357	cellular response to type I interferon	2.76612e-05	0.139535	MAIT
GO:0034340	response to type I interferon	2.76612e-05	0.139535	MAIT
GO:0035456	response to interferon-beta	0.00017845	0.0930233	MAIT
GO:0009615	response to virus	0.000185534	0.186047	MAIT
GO:0051607	defense response to virus	0.000258623	0.162791	MAIT
GO:0048525	negative regulation of viral process	0.00047823	0.116279	MAIT
GO:0046597	negative regulation of viral entry into host cell	0.000976492	0.0697674	MAIT
GO:0019079	viral genome replication	0.00098737	0.116279	MAIT
GO:0045071	negative regulation of viral genome replication	0.00098737	0.0930233	MAIT
GO:0019083	viral transcription	0.00347953	0.116279	MAIT
GO:0019080	viral gene expression	0.00464742	0.116279	MAIT
GO:0009142	nucleoside triphosphate biosynthetic process	0.0348159	0.0697674	MAIT
GO:0042776	mitochondrial ATP synthesis coupled proton transport	0.0463858	0.0465116	MAIT
GO:0002181	cytoplasmic translation	0.0482632	0.0697674	MAIT
GO:0015985	energy coupled proton transport, down electrochemical gradient	0.0482632	0.0465116	MAIT
GO:0015986	ATP synthesis coupled proton transport	0.0482632	0.0465116	MAIT
GO:0006614	SRP-dependent cotranslational protein targeting to membrane	0.0482632	0.0697674	MAIT
GO:1903426	regulation of reactive oxygen species biosynthetic process	0.0482632	0.0697674	MAIT
GO:0006613	cotranslational protein targeting to membrane	0.0482632	0.0697674	MAIT
GO:0009141	nucleoside triphosphate metabolic process	0.0482632	0.0697674	MAIT
GO:0006614	SRP-dependent cotranslational protein targeting to membrane	9.0327e-09	0.176471	Proliferative T
GO:0006613	cotranslational protein targeting to membrane	9.0327e-09	0.176471	Proliferative T
GO:0000184	nuclear-transcribed mRNA catabolic process, nonsense-mediated decay	1.08344e-08	0.176471	Proliferative T
GO:0045047	protein targeting to ER	1.08344e-08	0.176471	Proliferative T
GO:0072599	establishment of protein localization to endoplasmic reticulum	1.16674e-08	0.176471	Proliferative T
GO:0070972	protein localization to endoplasmic reticulum	6.0721e-08	0.176471	Proliferative T
GO:0002181	cytoplasmic translation	6.36253e-08	0.156863	Proliferative T
GO:0019083	viral transcription	1.85523e-07	0.176471	Proliferative T
GO:0090150	establishment of protein localization to membrane	2.32458e-07	0.215686	Proliferative T
GO:0006413	translational initiation	2.8958e-07	0.176471	Proliferative T
GO:0019080	viral gene expression	3.01745e-07	0.176471	Proliferative T
GO:0000956	nuclear-transcribed mRNA catabolic process	4.89219e-07	0.176471	Proliferative T
GO:0006612	protein targeting to membrane	4.89219e-07	0.176471	Proliferative T
GO:0009142	nucleoside triphosphate biosynthetic process	0.0439777	0.0588235	Proliferative T
GO:0006614	SRP-dependent cotranslational protein targeting to membrane	1.60073e-11	0.238095	NKT
GO:0006613	cotranslational protein targeting to membrane	1.60073e-11	0.238095	NKT
GO:0000184	nuclear-transcribed mRNA catabolic process, nonsense-mediated decay	2.14211e-11	0.238095	NKT
GO:0045047	protein targeting to ER	2.14211e-11	0.238095	NKT
GO:0072599	establishment of protein localization to endoplasmic reticulum	2.39434e-11	0.238095	NKT
GO:0070972	protein localization to endoplasmic reticulum	1.5697e-10	0.238095	NKT
GO:0019083	viral transcription	6.55606e-10	0.238095	NKT
GO:0006413	translational initiation	1.21986e-09	0.238095	NKT
GO:0019080	viral gene expression	1.26498e-09	0.238095	NKT
GO:0000956	nuclear-transcribed mRNA catabolic process	2.15797e-09	0.238095	NKT
GO:0006612	protein targeting to membrane	2.15797e-09	0.238095	NKT
GO:0002181	cytoplasmic translation	4.71811e-09	0.190476	NKT
GO:0090150	establishment of protein localization to membrane	2.12341e-07	0.238095	NKT
GO:0006119	oxidative phosphorylation	0.0134496	0.0952381	NKT
GO:0009142	nucleoside triphosphate biosynthetic process	0.0260141	0.0714286	NKT
GO:0042776	mitochondrial ATP synthesis coupled proton transport	0.0390027	0.047619	NKT
GO:0015985	energy coupled proton transport, down electrochemical gradient	0.0413823	0.047619	NKT
GO:0015986	ATP synthesis coupled proton transport	0.0413823	0.047619	NKT
GO:0009141	nucleoside triphosphate metabolic process	0.044939	0.0714286	NKT
GO:0006614	SRP-dependent cotranslational protein targeting to membrane	5.29448e-13	0.25	NK
GO:0006613	cotranslational protein targeting to membrane	5.29448e-13	0.25	NK
GO:0000184	nuclear-transcribed mRNA catabolic process, nonsense-mediated decay	7.86693e-13	0.25	NK
GO:0045047	protein targeting to ER	7.86693e-13	0.25	NK
GO:0072599	establishment of protein localization to endoplasmic reticulum	9.11076e-13	0.25	NK
GO:0006413	translational initiation	2.61914e-12	0.272727	NK
GO:0019080	viral gene expression	2.70612e-12	0.272727	NK
GO:0070972	protein localization to endoplasmic reticulum	5.57022e-12	0.25	NK
GO:0019083	viral transcription	2.84976e-11	0.25	NK
GO:0000956	nuclear-transcribed mRNA catabolic process	1.43287e-10	0.25	NK
GO:0006612	protein targeting to membrane	1.43287e-10	0.25	NK
GO:0002181	cytoplasmic translation	1.72497e-10	0.204545	NK
GO:0090150	establishment of protein localization to membrane	2.32107e-08	0.25	NK
GO:0031294	lymphocyte costimulation	1.36169e-05	0.113636	NK
GO:0045428	regulation of nitric oxide biosynthetic process	0.000819763	0.0909091	NK
GO:0006809	nitric oxide biosynthetic process	0.00137846	0.0909091	NK
GO:1903426	regulation of reactive oxygen species biosynthetic process	0.00343046	0.0909091	NK
GO:1903409	reactive oxygen species biosynthetic process	0.00525468	0.0909091	NK
GO:0002696	positive regulation of leukocyte activation	0.00737743	0.136364	NK
GO:0031343	positive regulation of cell killing	0.00813925	0.0681818	NK
GO:0006119	oxidative phosphorylation	0.00818133	0.0909091	NK
GO:0009142	nucleoside triphosphate biosynthetic process	0.0147219	0.0681818	NK
GO:0042776	mitochondrial ATP synthesis coupled proton transport	0.0201135	0.0454545	NK
GO:0045954	positive regulation of natural killer cell mediated cytotoxicity	0.0201135	0.0454545	NK
GO:0015985	energy coupled proton transport, down electrochemical gradient	0.022406	0.0454545	NK
GO:0015986	ATP synthesis coupled proton transport	0.022406	0.0454545	NK
GO:0001909	leukocyte mediated cytotoxicity	0.0235147	0.0681818	NK
GO:0009141	nucleoside triphosphate metabolic process	0.0241015	0.0681818	NK
GO:0042407	cristae formation	0.0297015	0.0454545	NK
GO:1902600	proton transmembrane transport	0.0467906	0.0681818	NK
GO:0070972	protein localization to endoplasmic reticulum	2.2471e-10	0.263158	Naive B
GO:0006614	SRP-dependent cotranslational protein targeting to membrane	2.2471e-10	0.236842	Naive B
GO:0006613	cotranslational protein targeting to membrane	2.2471e-10	0.236842	Naive B
GO:0019083	viral transcription	2.71384e-10	0.263158	Naive B
GO:0000184	nuclear-transcribed mRNA catabolic process, nonsense-mediated decay	2.71384e-10	0.236842	Naive B
GO:0045047	protein targeting to ER	2.71384e-10	0.236842	Naive B
GO:0072599	establishment of protein localization to endoplasmic reticulum	3.13903e-10	0.236842	Naive B
GO:0006413	translational initiation	4.03349e-10	0.263158	Naive B
GO:0019080	viral gene expression	4.18513e-10	0.263158	Naive B
GO:0002181	cytoplasmic translation	2.37297e-09	0.210526	Naive B
GO:0000956	nuclear-transcribed mRNA catabolic process	2.10608e-08	0.236842	Naive B
GO:0006612	protein targeting to membrane	2.10608e-08	0.236842	Naive B
GO:0090150	establishment of protein localization to membrane	7.22874e-08	0.263158	Naive B
GO:0009142	nucleoside triphosphate biosynthetic process	0.0241375	0.0789474	Naive B
GO:0042776	mitochondrial ATP synthesis coupled proton transport	0.0393566	0.0526316	Naive B
GO:0015985	energy coupled proton transport, down electrochemical gradient	0.0406699	0.0526316	Naive B
GO:0015986	ATP synthesis coupled proton transport	0.0406699	0.0526316	Naive B
GO:0009141	nucleoside triphosphate metabolic process	0.0406699	0.0789474	Naive B
GO:0006614	SRP-dependent cotranslational protein targeting to membrane	2.53885e-12	0.375	Memory B
GO:0006613	cotranslational protein targeting to membrane	2.53885e-12	0.375	Memory B
GO:0000184	nuclear-transcribed mRNA catabolic process, nonsense-mediated decay	3.08889e-12	0.375	Memory B
GO:0045047	protein targeting to ER	3.08889e-12	0.375	Memory B
GO:0072599	establishment of protein localization to endoplasmic reticulum	3.34361e-12	0.375	Memory B
GO:0070972	protein localization to endoplasmic reticulum	1.80432e-11	0.375	Memory B
GO:0019083	viral transcription	6.51599e-11	0.375	Memory B
GO:0006413	translational initiation	1.13277e-10	0.375	Memory B
GO:0019080	viral gene expression	1.15862e-10	0.375	Memory B
GO:0000956	nuclear-transcribed mRNA catabolic process	1.85201e-10	0.375	Memory B
GO:0006612	protein targeting to membrane	1.85201e-10	0.375	Memory B
GO:0002181	cytoplasmic translation	2.56063e-09	0.291667	Memory B
GO:0090150	establishment of protein localization to membrane	1.22807e-08	0.375	Memory B
GO:0034976	response to endoplasmic reticulum stress	0.000735867	0.26087	Plasma B
GO:0035966	response to topologically incorrect protein	0.000735867	0.217391	Plasma B
GO:0060337	type I interferon signaling pathway	0.000735867	0.173913	Plasma B
GO:0071357	cellular response to type I interferon	0.000735867	0.173913	Plasma B
GO:0034340	response to type I interferon	0.000735867	0.173913	Plasma B
GO:0036503	ERAD pathway	0.000735867	0.173913	Plasma B
GO:0006984	ER-nucleus signaling pathway	0.0028751	0.130435	Plasma B
GO:1903573	negative regulation of response to endoplasmic reticulum stress	0.0028751	0.130435	Plasma B
GO:0035967	cellular response to topologically incorrect protein	0.00361877	0.173913	Plasma B
GO:0045071	negative regulation of viral genome replication	0.00394355	0.130435	Plasma B
GO:0048525	negative regulation of viral process	0.0107357	0.130435	Plasma B
GO:0019079	viral genome replication	0.0173312	0.130435	Plasma B
GO:0019083	viral transcription	1.01142e-07	0.157143	CD14 Mono
GO:0019080	viral gene expression	1.15801e-07	0.157143	CD14 Mono
GO:0006614	SRP-dependent cotranslational protein targeting to membrane	1.15801e-07	0.128571	CD14 Mono
GO:0006613	cotranslational protein targeting to membrane	1.21788e-07	0.128571	CD14 Mono
GO:0000184	nuclear-transcribed mRNA catabolic process, nonsense-mediated decay	1.92837e-07	0.128571	CD14 Mono
GO:0045047	protein targeting to ER	1.92837e-07	0.128571	CD14 Mono
GO:0072599	establishment of protein localization to endoplasmic reticulum	2.21688e-07	0.128571	CD14 Mono
GO:0070972	protein localization to endoplasmic reticulum	1.13756e-06	0.128571	CD14 Mono
GO:0000956	nuclear-transcribed mRNA catabolic process	1.13756e-06	0.142857	CD14 Mono
GO:0006413	translational initiation	6.60586e-06	0.128571	CD14 Mono
GO:0051607	defense response to virus	6.60586e-06	0.142857	CD14 Mono
GO:0006612	protein targeting to membrane	1.20358e-05	0.128571	CD14 Mono
GO:0002181	cytoplasmic translation	1.48839e-05	0.1	CD14 Mono
GO:0090150	establishment of protein localization to membrane	6.63645e-05	0.142857	CD14 Mono
GO:0009615	response to virus	7.48506e-05	0.142857	CD14 Mono
GO:0048525	negative regulation of viral process	0.000246462	0.0857143	CD14 Mono
GO:0035456	response to interferon-beta	0.000514431	0.0571429	CD14 Mono
GO:0060337	type I interferon signaling pathway	0.00171926	0.0714286	CD14 Mono
GO:0071357	cellular response to type I interferon	0.00171926	0.0714286	CD14 Mono
GO:0034340	response to type I interferon	0.00203254	0.0714286	CD14 Mono
GO:0046597	negative regulation of viral entry into host cell	0.00219688	0.0428571	CD14 Mono
GO:1903426	regulation of reactive oxygen species biosynthetic process	0.00248642	0.0714286	CD14 Mono
GO:0045071	negative regulation of viral genome replication	0.00344218	0.0571429	CD14 Mono
GO:0019079	viral genome replication	0.00461288	0.0714286	CD14 Mono
GO:1903409	reactive oxygen species biosynthetic process	0.00461288	0.0714286	CD14 Mono
GO:0045428	regulation of nitric oxide biosynthetic process	0.00473028	0.0571429	CD14 Mono
GO:0006809	nitric oxide biosynthetic process	0.00702902	0.0571429	CD14 Mono
GO:0031294	lymphocyte costimulation	0.0248053	0.0428571	CD14 Mono
GO:0019882	antigen processing and presentation	0.028805	0.0714286	CD14 Mono
GO:0042776	mitochondrial ATP synthesis coupled proton transport	0.0454923	0.0285714	CD14 Mono
GO:0006614	SRP-dependent cotranslational protein targeting to membrane	1.69662e-08	0.163636	CD16 Mono
GO:0006613	cotranslational protein targeting to membrane	1.69662e-08	0.163636	CD16 Mono
GO:0000184	nuclear-transcribed mRNA catabolic process, nonsense-mediated decay	2.03076e-08	0.163636	CD16 Mono
GO:0045047	protein targeting to ER	2.03076e-08	0.163636	CD16 Mono
GO:0072599	establishment of protein localization to endoplasmic reticulum	2.1852e-08	0.163636	CD16 Mono
GO:0006612	protein targeting to membrane	9.5784e-08	0.181818	CD16 Mono
GO:0070972	protein localization to endoplasmic reticulum	9.5784e-08	0.163636	CD16 Mono
GO:0002181	cytoplasmic translation	9.5784e-08	0.145455	CD16 Mono
GO:0019882	antigen processing and presentation	1.69465e-07	0.181818	CD16 Mono
GO:0002478	antigen processing and presentation of exogenous peptide antigen	2.50107e-07	0.163636	CD16 Mono
GO:0019083	viral transcription	2.50107e-07	0.163636	CD16 Mono
GO:0006413	translational initiation	3.82391e-07	0.163636	CD16 Mono
GO:0019080	viral gene expression	3.83292e-07	0.163636	CD16 Mono
GO:0000956	nuclear-transcribed mRNA catabolic process	6.89237e-07	0.163636	CD16 Mono
GO:0090150	establishment of protein localization to membrane	3.43997e-06	0.181818	CD16 Mono
GO:0042776	mitochondrial ATP synthesis coupled proton transport	0.00184448	0.0545455	CD16 Mono
GO:0015985	energy coupled proton transport, down electrochemical gradient	0.00242203	0.0545455	CD16 Mono
GO:0015986	ATP synthesis coupled proton transport	0.00242203	0.0545455	CD16 Mono
GO:0042407	cristae formation	0.00433902	0.0545455	CD16 Mono
GO:0009141	nucleoside triphosphate metabolic process	0.00799704	0.0727273	CD16 Mono
GO:0006119	oxidative phosphorylation	0.019425	0.0727273	CD16 Mono
GO:1902600	proton transmembrane transport	0.0229955	0.0727273	CD16 Mono
GO:0009142	nucleoside triphosphate biosynthetic process	0.0322785	0.0545455	CD16 Mono
GO:0002181	cytoplasmic translation	1.61768e-07	0.21875	mDC
GO:0006614	SRP-dependent cotranslational protein targeting to membrane	1.61768e-07	0.21875	mDC
GO:0006613	cotranslational protein targeting to membrane	1.61768e-07	0.21875	mDC
GO:0006413	translational initiation	1.61768e-07	0.25	mDC
GO:0000184	nuclear-transcribed mRNA catabolic process, nonsense-mediated decay	1.61768e-07	0.21875	mDC
GO:0045047	protein targeting to ER	1.61768e-07	0.21875	mDC
GO:0072599	establishment of protein localization to endoplasmic reticulum	1.74642e-07	0.21875	mDC
GO:0070972	protein localization to endoplasmic reticulum	6.35243e-07	0.21875	mDC
GO:0019083	viral transcription	1.68912e-06	0.21875	mDC
GO:0019080	viral gene expression	2.85212e-06	0.21875	mDC
GO:0000956	nuclear-transcribed mRNA catabolic process	3.9545e-06	0.21875	mDC
GO:0006612	protein targeting to membrane	3.9545e-06	0.21875	mDC
GO:0090150	establishment of protein localization to membrane	9.88524e-05	0.21875	mDC
GO:0042776	mitochondrial ATP synthesis coupled proton transport	0.0218889	0.0625	mDC
GO:0015985	energy coupled proton transport, down electrochemical gradient	0.0246656	0.0625	mDC
GO:0015986	ATP synthesis coupled proton transport	0.0246656	0.0625	mDC
GO:0042407	cristae formation	0.0355368	0.0625	mDC
GO:0006119	oxidative phosphorylation	0.0419293	0.09375	mDC
GO:1902600	proton transmembrane transport	0.0493377	0.09375	mDC
GO:0006614	SRP-dependent cotranslational protein targeting to membrane	5.23898e-17	0.309524	pDC
GO:0006613	cotranslational protein targeting to membrane	5.23898e-17	0.309524	pDC
GO:0000184	nuclear-transcribed mRNA catabolic process, nonsense-mediated decay	9.65882e-17	0.309524	pDC
GO:0045047	protein targeting to ER	9.65882e-17	0.309524	pDC
GO:0072599	establishment of protein localization to endoplasmic reticulum	1.20344e-16	0.309524	pDC
GO:0070972	protein localization to endoplasmic reticulum	1.53772e-15	0.309524	pDC
GO:0019083	viral transcription	1.07026e-14	0.309524	pDC
GO:0006413	translational initiation	2.53943e-14	0.309524	pDC
GO:0019080	viral gene expression	2.76744e-14	0.309524	pDC
GO:0000956	nuclear-transcribed mRNA catabolic process	5.98257e-14	0.309524	pDC
GO:0006612	protein targeting to membrane	5.98257e-14	0.309524	pDC
GO:0090150	establishment of protein localization to membrane	1.0934e-12	0.333333	pDC
GO:0002181	cytoplasmic translation	8.94912e-11	0.214286	pDC
GO:0009142	nucleoside triphosphate biosynthetic process	0.0261506	0.0714286	pDC
GO:0042776	mitochondrial ATP synthesis coupled proton transport	0.0326536	0.047619	pDC
GO:0015985	energy coupled proton transport, down electrochemical gradient	0.0375227	0.047619	pDC
GO:0015986	ATP synthesis coupled proton transport	0.0375227	0.047619	pDC
GO:0009141	nucleoside triphosphate metabolic process	0.0403179	0.0714286	pDC
GO:0002696	positive regulation of leukocyte activation	0.0403179	0.119048	pDC
GO:0042407	cristae formation	0.0492214	0.047619	pDC
GO:0019079	viral genome replication	0.0498575	0.0714286	pDC
GO:0006614	SRP-dependent cotranslational protein targeting to membrane	1.64455e-19	0.433333	Megakaryocyte
GO:0006613	cotranslational protein targeting to membrane	1.64455e-19	0.433333	Megakaryocyte
GO:0000184	nuclear-transcribed mRNA catabolic process, nonsense-mediated decay	3.05183e-19	0.433333	Megakaryocyte
GO:0045047	protein targeting to ER	3.05183e-19	0.433333	Megakaryocyte
GO:0072599	establishment of protein localization to endoplasmic reticulum	3.81149e-19	0.433333	Megakaryocyte
GO:0070972	protein localization to endoplasmic reticulum	4.95195e-18	0.433333	Megakaryocyte
GO:0019083	viral transcription	3.50031e-17	0.433333	Megakaryocyte
GO:0006413	translational initiation	8.3748e-17	0.433333	Megakaryocyte
GO:0019080	viral gene expression	9.14309e-17	0.433333	Megakaryocyte
GO:0000956	nuclear-transcribed mRNA catabolic process	1.99427e-16	0.433333	Megakaryocyte
GO:0006612	protein targeting to membrane	1.99427e-16	0.433333	Megakaryocyte
GO:0090150	establishment of protein localization to membrane	1.07453e-13	0.433333	Megakaryocyte
GO:0002181	cytoplasmic translation	1.54845e-10	0.266667	Megakaryocyte
GO:0006119	oxidative phosphorylation	0.000160387	0.166667	Megakaryocyte
GO:1902600	proton transmembrane transport	0.00350575	0.133333	Megakaryocyte

## Sheet: Figure 3b
Figure 3b
Gene	HD1	HD2	HD3	SD1	SD2	SD3	SD4	SD5	SD6	SD7	SD8	SD9	LD1	LD2	LD3	LD4	LD5
RAC1	1.27984	0.830891	0.0483764	0.286975	-0.231283	0.513278	1.0542	0.304031	-0.693719	0.98736	1.27764	0.655005	-1.07964	-0.718339	-1.3966	-1.72568	-1.39234
TMA7	0.504579	1.20226	0.821598	0.413826	0.120805	0.471257	0.0346789	0.809755	-0.603162	0.553461	1.84253	0.110064	-1.62589	-1.12349	-0.873696	-1.70335	-0.955231
TAF10	-0.365723	0.317923	2.3902	0.803537	0.114302	1.19691	0.406319	0.350621	-0.966509	-0.151785	0.284504	0.77434	-0.473827	-0.769488	-1.27888	-1.55908	-1.07337
PTOV1	-0.167035	0.77496	0.480031	0.137237	1.28791	-0.0447077	0.766807	0.892835	-0.231844	1.53942	-0.151044	1.09961	-0.945385	-1.18062	-1.3287	-1.66086	-1.26862
PCBP1	0.664189	1.13765	1.28474	-0.844868	1.40236	-0.458424	0.300315	1.0927	-0.922128	1.16407	0.584926	0.0178376	-1.15952	-1.04456	-1.07663	-1.04644	-1.09621
ARPC2	1.24463	1.37368	1.11646	-0.285376	-0.81691	0.864216	0.696898	0.222406	-0.37441	-0.151845	1.56308	0.0995592	-1.40501	-1.57779	-0.817346	-0.918444	-0.8338
KLF2	-0.623033	-0.17791	0.747468	1.72064	0.703278	0.936167	0.267153	1.80792	-0.964454	-0.676422	-0.045469	0.993067	-0.32443	-0.898879	-1.34052	-1.00402	-1.12056
GRK6	0.412008	0.767914	2.5	-0.879866	0.311609	0.00364943	0.23967	0.214913	-0.961391	1.09512	-0.0870184	0.057068	-0.754123	-0.706928	-0.67545	-1.09045	-0.885105
SUN2	-0.472835	0.42207	0.798461	-0.339054	0.9928	0.55818	1.10096	1.50057	-1.26864	0.70887	-0.0349864	1.44254	-1.16724	-0.97489	-1.00574	-1.05964	-1.20142
SRM	-0.0976862	0.601395	2.5	-0.556461	0.441911	-0.52776	-0.439294	0.138411	-0.629923	1.28737	0.548028	-0.295819	-0.723354	-0.689432	-0.717729	-0.801936	-0.640091
LYN	2.12973	0.734803	0.225142	-0.853284	0.411719	0.523228	1.00899	0.428496	-1.0581	0.0732882	1.14467	0.544967	-0.942972	-0.981952	-1.34292	-0.925926	-1.11988
COTL1	1.6904	0.112738	-0.228421	0.619583	-0.724221	1.03031	0.851506	0.130343	-1.04964	0.0278757	1.5367	0.958433	-0.62561	-0.298583	-1.14002	-1.5527	-1.3387
MAP2K2	-0.19961	0.373071	2.5	-0.281664	0.545484	-0.194724	-0.0182336	0.891016	-0.64507	0.116507	-0.0386795	0.440341	-0.838645	-1.04902	-0.77226	-0.731803	-0.818659
GNLY	0.214345	2.28783	1.18349	-0.0106043	0.00132007	0.972803	0.3588	-1.01124	-0.345631	-0.697215	-0.519777	1.02941	-0.695421	-1.77831	-0.710558	0.600687	-0.879929
FMNL1	-0.161944	0.411146	0.386189	0.043492	0.144923	1.54138	1.46696	1.39485	-1.15074	-0.499199	0.755721	0.872104	-0.361136	-0.793333	-1.36188	-1.45729	-1.23124
CEBPD	0.122804	0.494968	2.5	0.70419	-0.516736	0.287317	0.180455	0.101274	-0.578205	-0.564913	0.691882	-0.18431	0.00957133	-0.704054	-1.33434	-0.718297	-1.10252
RPL41	0.135685	0.26792	0.435148	1.54563	1.31021	-0.176556	0.488108	0.984169	-0.124749	0.5601	0.599334	0.517367	-1.56721	-1.02119	-1.07792	-1.99659	-0.879457
RPS29	-0.51387	-0.129008	1.27358	1.24337	1.74061	-0.109054	-0.0713893	0.938022	-0.156537	0.183013	0.996333	-0.198924	-1.35538	-1.0353	-0.121414	-2.05222	-0.631834
RPS27	-0.265783	0.4665	1.21411	0.956749	0.922705	0.0329343	-0.121738	0.739928	0.228494	0.898982	1.42293	-1.81073	-1.09179	-1.17848	-0.315353	-1.70529	-0.394166
RPL36A	0.00737346	0.136808	0.53669	1.94196	1.30983	0.231187	-0.384716	0.631749	-0.850072	0.669251	1.24125	-0.305645	-1.13422	-0.870949	-0.659447	-2.02306	-0.477985
RPS10	0.520955	0.408516	-0.0408381	0.920759	1.53699	-0.81385	0.165563	1.36615	-0.0806886	-0.334587	1.35695	0.023952	-1.16036	-0.78933	-0.191637	-2.35406	-0.534473
RPL38	-0.498068	-0.24171	0.906114	0.980755	1.91059	-0.375212	0.11833	1.00554	-0.303512	0.439654	1.00261	0.51508	-1.49847	-0.728443	-0.511547	-1.99205	-0.729658
RPS21	-0.496337	0.104438	0.914433	1.01416	1.56948	-0.397365	-0.136178	0.609086	0.098462	1.12897	1.33145	-0.471366	-1.24927	-1.02686	-0.54114	-2.14088	-0.311077
RPL39	-0.0331075	0.329794	0.774419	1.2036	1.13822	-0.0629489	0.101864	0.969273	0.233371	0.363863	1.52513	-0.359363	-1.11916	-1.18463	-0.965197	-2.20386	-0.711268
RPS28	-0.334437	0.584474	0.860413	0.738451	1.11088	-0.59783	-0.251707	0.411031	0.823432	1.20403	1.22453	-0.593967	-1.0044	-1.02469	-0.536157	-2.46769	-0.146356

## Sheet: Figure 3d and Figure 3e
Figure 3d and Figure 3e
Sample	Durantion of viral shedding (day)	Group	RPL21	RPS12	RPS14	RPLP2	RPL30	RPS6	RPL13A	RPS15A	RPS4X	RPS10	RPL19	RPS28	RPS19	RPL39	RPS3	RPL41	RPS11	RPS3A	RPL4	RPL7	RPL31	RPL34	RPL9	RPSA	RPS13	RPS9	RPL12	RPL7A	RPS2	RPL5	RPL35	RPS5	RPL18A	RPS7	RPL17	RPL32	RPL6	RPL24	RPS20	RPLP1	RPL26	RPL3	RPLP0	RPL10A	RPL10	RPL23A	RPL38
P035_162	1	G1	0.537909	0.410724	0.180115	0.402752	-0.203254	-1.00217	-0.495237	0.286419	-0.524279	-0.0101677	-0.362651	-0.0685269	-0.15729	0.165899	0.015582	1.10074	-0.193713	-0.618468	-0.828054	0.113484	0.0226862	-0.260364	-0.554821	-0.118142	0.358125	0.51814	-0.211857	0.0729837	-1.00074	-0.966745	-0.845245	-0.536718	0.542616	-0.445113	-0.728964	0.0918721	-1.05695	-0.364015	-0.375642	0.447051	-0.0882069	-0.694617	-0.241563	-0.580827	-0.379906	-0.778457	0.374669
P040_145	1	G1	0.057468	0.186354	0.11547	-0.497068	-0.48535	0.212887	-0.166458	-0.196564	0.290454	-0.0300637	0.263377	0.120851	0.0559705	-0.34666	-0.0698575	-0.186802	-0.192439	-0.442953	-0.231441	-0.388893	0.385786	0.14494	-0.0524639	-0.042173	-0.17778	-0.57862	0.89089	-0.177107	0.24165	-0.0535988	0.0922045	0.0608697	0.40088	0.270325	0.0322533	-0.403987	0.313611	-0.0220271	0.102663	0.560302	0.236631	0.217383	-0.00199767	-0.041772	0.149734	0.184327	0.485083
P045_171	1	G1	0.465143	0.684811	0.0435353	-0.438014	-0.355231	-0.412632	-0.604965	-0.160376	0.182449	-0.153446	-0.392376	-0.782501	-0.187838	-0.313517	0.0882024	-0.221914	0.0379491	0.0266871	-0.309753	-0.181899	0.361778	0.00295159	-0.0278678	-0.375198	-0.490749	-0.602237	0.459669	-0.226603	-0.197726	-0.246716	-0.37602	0.110805	-0.0165919	0.216838	-0.0750461	-0.00956163	-0.165181	-0.190875	0.320239	0.395831	0.375336	0.0514189	-0.237263	-0.103553	-0.0980506	-0.249915	0.0946249
P054_184	1	G1	0.158885	0.0641344	-0.259459	-0.00196232	0.0613921	0.117824	0.479275	0.006264	-0.198225	-0.0858801	0.16317	0.446585	0.251054	0.179501	0.0615089	-0.410308	-0.977076	-0.322141	-0.198288	0.287096	0.0371072	-0.169266	-0.0891183	0.0344221	0.0733508	0.658686	-0.172673	-0.125403	-0.474739	0.0626635	0.236922	-0.192758	-0.352768	0.458093	0.128233	-0.0634163	0.14646	-0.0224916	0.172038	0.116592	-0.442978	-0.243002	0.277863	-0.172012	-0.0464031	-0.557672	-0.200675
P037_161	2	G1	-0.521391	0.334611	-0.399394	-0.278591	-0.591317	-0.642686	-0.716823	-0.501995	0.197769	-0.596457	-0.445844	-0.518108	-0.506468	-0.130329	-0.568366	-0.651118	-0.732795	-0.460999	-0.726821	-0.465199	-0.0674268	-0.978225	-0.436497	-0.452504	-0.679374	-0.588021	-0.414934	-0.567008	-0.928518	-0.371276	-0.484688	-0.646626	-0.359457	-0.410219	-0.571458	-0.29083	-0.836011	-0.778563	0.118937	-0.425384	-0.0631575	-0.153136	-0.26032	-0.291509	-0.416296	-0.150342	0.145704
P069_177	2	G1	0.416721	0.866005	1.05639	0.195092	0.148454	0.464898	0.323847	0.150954	1.03473	0.50778	0.911292	0.286616	0.162229	0.0349374	0.780624	0.298096	0.964877	0.101945	0.711675	0.462095	0.852776	0.560342	0.527179	0.295855	0.472198	0.669172	0.345779	0.665788	1.17122	0.150603	0.775195	0.42038	0.173528	0.536347	0.598402	0.362993	0.846193	0.673017	0.786464	0.917867	1.41231	1.15244	0.848101	0.402805	0.674909	1.43037	1.08724
P089_101	3	G1	0.112858	-0.0337787	-0.14957	-0.255245	-0.182643	-0.652736	-0.602809	-0.141212	-0.0261837	-0.243744	-0.462038	-0.850582	-0.344793	-0.164602	-0.307151	-0.10575	-0.200946	0.0388141	-0.548122	0.429607	-0.261146	0.0500296	-0.379159	-0.753081	-0.040551	-0.245855	0.00427552	-0.0510528	-0.813337	-0.508038	-1.1159	-0.818427	-0.297457	-0.483732	-0.674259	-0.19422	-0.513148	-0.634321	-0.416667	-0.0247402	0.74952	-0.932902	-0.410433	-0.901254	-0.94596	-0.684829	0.427941
P107_123	3	G1	0.716966	0.7363	-1.28121	-0.599541	-0.0507307	-1.94697	-2.74035	-0.0622839	-0.983704	-0.392657	-2.24547	-1.6613	-2.45769	-1.0691	-2.19219	-1.10968	-0.280685	-1.51998	-2.06271	-0.170011	-0.790813	-1.49507	-2.07019	-1.97106	-0.940318	-2.2627	0.704436	-2.43607	-2.73321	-2.87033	-2.92354	-2.22728	-1.57135	-2.95681	-3.06359	-0.53927	-2.49398	-1.36759	-2.04899	-1.05419	-1.28933	-2.96391	-2.89176	-2.82509	-3.02864	-2.44056	-0.00669234
P119_036	4	G1	0.600193	0.425763	1.1544	0.754824	0.578677	0.635896	0.652738	0.902812	1.2438	0.779762	0.51364	0.584584	0.71584	0.662764	0.962314	1.04309	0.793527	1.24311	1.05828	1.03778	1.08714	1.14536	1.22682	0.965691	0.753946	0.378251	0.820268	1.13277	0.830338	0.757195	0.485673	0.950519	1.22341	0.880973	0.653245	0.944753	0.655163	0.891529	0.877378	0.947287	1.15407	1.21257	0.791775	0.959271	0.616927	0.96142	0.853168
P038_185	4	G1	-0.165732	0.159538	-0.320465	-0.357864	-0.677747	-0.948595	-0.193734	-0.729305	-0.935977	-0.651201	-0.708253	0.144858	-0.224152	-0.567206	-0.969371	-0.0787724	-0.442626	-0.659634	-0.918406	-0.572027	-0.343004	-0.837731	-1.0898	-0.568425	-0.863056	0.083244	-0.257332	-0.556853	-0.786282	-0.671131	-0.493453	-1.03938	-0.547652	0.0273176	-0.651271	-0.690964	-0.830884	-0.975784	-0.366517	0.366486	-0.47067	-0.500674	-0.0776946	-0.897676	-0.535202	-0.565331	0.404845
P053_054	4	G1	1.30092	1.04752	0.715403	-0.144008	0.906821	-0.139554	-0.265899	1.13762	-0.0357261	0.22709	0.0114212	-0.508449	-0.302556	0.206656	0.340138	1.34635	1.06098	0.46414	0.702629	1.03622	0.809288	1.32997	0.334262	0.0415546	0.79058	-0.922409	1.26416	0.282776	0.100937	-0.0143308	-0.212195	-0.391297	0.0821403	-0.0117813	-0.278145	0.963065	-0.0189925	0.810384	0.216495	0.643798	1.20729	0.295613	-0.219909	-0.242376	-0.326642	0.0305498	1.11881
P011_189	4	G1	0.247805	0.0370974	1.04188	0.483708	-0.0493293	0.657249	0.664081	0.162264	0.175616	0.37583	0.576781	0.585825	0.48849	0.584301	0.552287	0.130143	0.268795	0.817442	0.83691	0.393299	0.571683	0.84279	0.82226	0.54528	0.399172	0.748728	0.936251	0.735263	0.761349	0.962382	0.870206	0.935952	0.725353	1.46667	0.665239	0.283843	1.02074	0.393917	1.15433	1.25922	1.19603	0.766305	1.08048	0.843697	0.851477	0.485213	0.614319
P109_034	5	G1	0.765661	0.740157	-0.44823	1.24918	1.75317	1.30902	1.08571	1.53218	1.34149	1.27713	0.761563	1.69795	0.807297	1.03573	0.348081	0.704206	1.40536	0.780267	0.610504	1.17404	1.06644	0.515245	0.578751	0.727483	1.07205	1.18379	0.8528	0.59481	-0.264065	0.357707	1.1156	0.540369	0.347861	0.134433	0.492357	1.37235	0.733654	1.03062	0.220882	0.258058	-1.21085	-0.332507	0.153424	0.780777	0.348289	-0.0197882	1.1588
P013_129	5	G1	-0.152477	0.105439	0.425081	0.00359863	0.0191833	0.206959	0.361678	-0.166745	0.701754	-0.157137	0.477516	0.373791	0.404541	-0.12268	0.418363	-0.176575	-0.0522712	0.223297	0.450241	0.20699	-0.110831	0.381353	0.0549314	0.0965684	0.381966	0.653042	0.25933	0.378634	0.609926	0.492808	0.176238	0.306697	0.595994	0.127608	0.32805	-0.28181	0.320449	0.0566596	0.144049	0.656038	0.635665	0.720668	0.801223	0.310565	0.464316	0.356141	0.245171
P059_180	5	G1	0.748877	0.884326	1.00904	0.774265	0.735092	0.112543	0.453374	0.397397	0.0947538	0.511229	0.259968	0.124219	0.797741	0.514416	0.931761	1.39362	0.511542	0.116368	0.303135	0.38528	0.098874	0.589437	0.414816	0.438282	0.308927	0.446635	0.467841	0.618895	0.276618	0.234128	0.193135	0.498873	0.70285	0.800322	0.193727	0.526124	0.087859	0.204286	0.583724	0.77909	0.860672	0.639192	0.715763	0.0808396	0.350559	0.158787	0.63705
P036_194	5	G1	0.390764	0.840767	1.38585	0.326936	0.592658	0.923916	0.864074	0.864637	1.39606	0.739759	1.38094	0.757954	0.981431	0.847213	1.33363	0.732733	0.75654	0.615541	1.16938	0.592713	1.22652	1.20106	1.06471	0.700153	0.496248	0.902158	0.564201	1.1537	1.33512	1.14503	1.19576	1.38949	1.06851	1.83319	1.01182	0.713728	1.12276	1.25359	1.71127	0.89048	1.2723	1.5039	1.30884	1.11306	1.10777	1.63651	0.978868
P113_098	6	G1	0.542918	0.454798	0.170679	0.01193	-0.212039	-0.254521	-0.00745742	0.0104472	-0.236095	0.329138	-0.233342	-0.171497	0.00952461	0.0555632	-0.369455	0.421143	0.177652	0.432957	-0.0324665	0.140426	-0.542115	-0.192535	-0.0171858	-0.28427	-0.069847	-0.492618	0.320059	0.140379	-0.203987	-0.117823	-0.161792	0.33333	0.45213	-0.292254	-0.328883	0.04799	-0.268073	-0.111409	0.106741	0.76995	0.327173	0.097416	0.377574	-0.36106	0.01032	-0.0823769	0.325533
P028_004	6	G1	0.727642	0.453657	0.256484	1.45834	0.9567	0.536994	0.764652	0.839895	0.485874	0.84933	0.294344	0.688927	0.853937	1.04432	0.521641	0.287174	0.382838	0.688257	0.357116	0.691558	0.209869	0.206879	0.128051	0.822946	0.832623	1.14986	0.535801	0.435525	-0.234539	0.177719	0.476352	0.176727	0.422688	-0.0584767	0.465555	0.622893	-0.158576	-0.105948	-0.518085	-0.684118	-0.752364	-0.196377	0.290598	0.552862	0.453026	-0.234585	-0.449196
P094_031	7	G1	0.40802	0.223209	0.396238	1.30112	1.3995	1.17469	0.776191	0.985207	0.382636	1.19698	0.883145	1.25137	0.592233	0.899702	0.0859753	0.441316	1.42438	0.791058	0.776419	0.665493	1.01091	0.266213	0.902457	0.658353	1.51803	0.608139	1.65788	0.339705	0.658559	0.733518	0.567348	0.60817	0.395086	0.00153446	0.613231	1.23456	0.943699	1.10187	-0.0591246	-0.140211	0.0611472	0.110496	-0.0168973	0.666956	0.615266	0.67553	0.727157
P099_019	7	G1	1.09368	0.525626	0.414957	1.7752	1.99466	1.98453	2.08911	2.03193	2.13391	2.08153	1.04472	2.82316	2.0284	2.18612	1.41734	0.737494	0.951438	2.06551	1.43129	1.66865	2.00062	1.38172	1.74215	1.9631	2.25861	2.36837	1.60992	1.2601	0.119674	1.43945	1.36502	1.28598	1.31729	1.10866	1.6707	1.94466	1.15681	2.18057	0.536887	0.0603003	-0.518733	0.385411	0.655384	1.75456	1.52201	0.791561	0.402448
P191_285	7	G1	-0.181802	0.223225	0.172433	-0.15553	-0.167786	0.341555	-0.0968038	-0.361525	0.183512	-0.572514	0.116462	-0.187655	-0.00299232	-0.279467	0.0346129	0.177838	0.342239	-0.105524	-0.00973146	0.102945	0.402356	0.0718521	-0.423086	-0.314716	-0.102148	-0.792256	1.39819	-0.101558	-0.0207353	-0.113713	-0.0898483	-0.419509	-0.174769	0.489494	-0.277259	-0.29126	0.0306293	0.102977	0.636153	-0.311771	0.294384	0.493647	-0.0930414	-0.138532	-0.070187	0.42967	0.448761
P091_021	8	G1	0.554786	-0.367921	0.246951	1.6125	1.54938	1.89875	2.11832	1.48907	1.32194	2.18671	1.02281	2.55592	1.82351	2.35015	1.12239	-0.464714	0.0873919	1.8844	1.29165	1.44033	1.2884	1.35519	1.57251	2.08007	1.93912	1.81194	0.392015	1.08822	0.0129947	1.41544	1.45045	1.40096	0.97034	1.01359	1.911	1.60647	1.01215	1.80295	0.00415227	-0.0645936	-1.02362	0.358948	1.1217	1.84044	1.55913	0.39787	-0.512097
P108_032	8	G1	0.736171	0.600694	0.626906	2.031	1.548	1.06963	0.621422	1.33067	1.09563	1.67967	0.884583	0.893908	0.508834	1.06476	0.164981	0.76157	2.05376	0.553804	0.83907	0.902464	1.47554	0.412488	0.540088	0.782177	1.29893	0.266622	1.73335	0.723447	0.582281	0.241453	0.639872	0.549083	0.789167	-0.00346306	0.41635	1.34488	1.03891	1.32597	-0.281725	0.153759	0.267393	-0.0889995	-0.0195967	0.711012	0.400656	0.521744	1.65424
P027_148	8	G1	0.489271	0.387231	-0.0179785	-0.258498	-0.220029	-0.765042	-0.597079	-0.209608	-0.974922	-0.169522	-0.85687	-0.63005	-0.172707	-0.560023	-0.338558	-0.193973	-0.328079	-0.353741	-0.657731	-0.257096	-0.130212	-0.274477	-0.451429	-0.475419	-0.537214	-0.602605	-0.399163	-0.673958	-0.851944	-0.699789	-0.776466	-0.753207	-0.247347	-0.341004	-0.730521	-0.349696	-0.979431	-0.782336	-0.276455	0.0361212	-0.389705	-0.289655	-0.198658	-0.866336	-0.478983	-0.397457	0.00583987
P049_006	9	G1	0.761422	0.768818	0.807146	1.60564	1.13291	0.574746	0.829646	1.00234	0.247859	0.983809	0.591044	0.879969	1.02695	0.473643	0.704536	0.115147	1.09046	0.498081	0.202485	0.812867	0.0116072	0.130676	0.238338	0.809239	0.934398	1.47828	0.189822	0.552413	-0.581337	0.14566	0.459504	0.395103	0.674475	0.187098	0.0725558	1.07916	0.349986	0.678886	0.29031	0.295668	-1.14743	-0.237231	0.759846	0.158298	0.296536	-0.00467612	0.21937
P096_040	9	G1	1.09841	1.03735	2.04289	1.03447	1.05104	0.771489	0.999602	1.42327	0.61523	1.32363	1.25953	0.211857	1.239	1.14525	1.45412	1.85264	2.09466	0.969692	1.26219	0.976393	1.52532	1.63771	1.28282	1.08982	1.3206	0.952773	1.71917	1.73359	1.69449	1.11608	1.3043	1.48195	1.84206	1.14623	0.929901	1.16563	1.07119	1.34995	1.36003	1.61611	1.89864	1.63691	1.44891	1.20221	1.36457	1.56126	1.33046
P120_023	9	G1	0.788211	0.83879	0.825721	1.03141	1.13047	1.12004	0.756296	0.931206	0.28961	1.19209	0.98349	1.25859	0.655646	0.635568	0.563948	0.98167	1.59676	0.770844	0.943076	0.76621	0.844133	0.685391	0.914061	0.688776	0.796108	0.727487	0.219427	0.578569	0.0740677	0.701216	0.489792	0.623496	0.569566	0.666701	0.477229	1.15821	0.744217	1.35473	0.263615	0.203474	-0.763798	0.136271	0.41354	0.506967	0.415436	0.907301	0.148771
P095_051	9	G1	0.944147	0.985548	0.719477	0.718946	0.574103	-0.420318	-0.245318	0.819937	-0.502075	0.241615	-0.0861258	-0.813943	-0.214191	0.280671	-0.10749	1.43931	1.09998	-0.0526639	0.199495	0.411006	0.257753	0.256477	-0.182024	-0.337845	0.189992	-0.506462	0.984522	0.188448	0.21216	-0.371093	-0.0618441	-0.273936	0.250545	-0.122513	-0.423316	0.383147	-0.336805	0.0591877	-0.0139698	0.736135	0.41255	0.047025	-0.0136824	-0.338192	-0.0982474	0.299055	0.731307
P114_085	9	G1	0.0375917	0.250757	0.960968	0.244536	0.15884	0.934125	1.11955	0.541392	1.52557	0.389229	1.01554	0.634478	1.16422	0.896072	1.4651	0.581077	0.0444167	1.34885	1.34813	0.872782	0.53789	1.18368	1.48831	1.04271	0.789781	0.531038	0.341897	1.20964	1.34759	1.58052	1.2132	1.22687	1.15637	1.30112	1.11261	0.435709	1.07955	0.544574	1.41011	0.936596	1.51544	1.57116	1.59637	1.04405	1.2704	1.18873	0.715775
P064_048	10	G1	0.99194	0.990186	1.50475	0.839887	1.12196	1.05168	1.10027	0.953367	0.703731	1.08801	1.24889	0.594311	1.06706	1.11416	1.46357	1.08671	1.3004	1.1558	1.40419	1.12923	0.860251	1.5638	1.50784	1.3455	1.11485	1.16364	0.713135	1.51264	1.59015	1.24797	1.24697	1.37593	1.51403	1.18353	1.11185	1.04729	1.23347	1.22918	1.40229	1.10659	1.74364	1.64484	1.40837	0.937905	1.27953	1.32205	0.704
P102_046	11	G1	1.11752	1.11156	1.34528	0.758534	1.3341	1.06534	0.792079	1.20801	1.51382	1.18573	1.07475	0.0863483	0.954478	0.978635	1.21691	1.77176	1.01247	1.41562	1.591	1.44072	1.55591	1.49876	1.31722	1.39766	1.13518	0.668954	1.33473	1.19836	1.33139	1.10161	0.858194	1.168	1.41659	1.20835	0.909358	1.40717	1.19357	1.49457	1.71072	1.19243	1.57403	1.23975	1.23364	0.854776	0.960526	1.21171	1.04381
P044_182	11	G1	0.130612	0.614879	0.269289	0.396634	0.29371	-0.0913069	0.0909687	0.14535	0.500361	0.205483	0.296206	0.535425	-0.0432503	0.108923	0.223162	0.130595	-0.0876096	-0.0232488	-0.269531	-0.0755186	0.528191	0.0236867	0.182311	0.147901	-0.127039	-0.3712	0.147079	-0.14468	-0.331973	0.033147	-0.0811736	0.341445	0.239581	0.106306	-0.46085	0.392998	-0.415647	0.0590072	0.228019	0.436897	-0.152362	-0.112722	-0.0238593	-0.513812	-0.244624	0.00522418	0.784667
P121_014	11	G1	-0.223352	-0.323226	-0.53974	0.559931	0.27852	0.3271	0.991563	0.569335	-0.373639	1.12157	0.395607	1.25915	1.25904	0.664749	0.280482	-0.019002	-0.0712257	0.088711	-0.682482	-0.38869	-0.188835	-0.451217	0.15176	0.870696	0.463841	1.61522	-0.472419	0.0805711	-1.28728	-0.283421	0.342315	0.272153	0.24657	-0.143405	0.365006	0.499194	-0.324018	0.0718843	-0.267885	-0.437986	-1.50964	-0.817063	-0.07366	0.304969	0.275289	-0.488522	-1.04903
P100_093	11	G1	0.860615	0.994332	0.578998	0.0408743	0.938157	0.12017	0.0210504	0.891922	0.797059	0.299314	0.228649	-0.0714561	-0.111572	0.45242	0.0956249	1.06634	0.713523	0.59077	0.322845	0.727414	0.480531	0.549859	0.49347	0.147634	0.448516	-0.719354	-0.101883	0.526356	0.619658	-0.0377042	-0.152776	0.099427	0.482325	0.0222741	-0.141792	0.665068	-0.220124	0.529271	0.181336	-0.0467422	0.806759	0.0614863	-0.282319	0.104926	0.0813039	0.366541	0.556158
P111_035	12	G1	0.500265	0.0342631	0.211216	1.15172	2.01523	2.00102	1.63942	1.41735	2.30481	1.5873	1.49304	2.07337	1.47965	1.81891	0.871255	-0.201079	1.01901	1.60068	1.55385	1.10554	1.07797	1.02903	1.50394	1.73068	1.56725	1.81082	0.217122	1.12813	0.553434	1.17208	1.49533	0.776229	0.329944	1.0132	1.56104	1.56557	1.55852	1.75357	0.341651	-0.753376	-0.788201	0.165625	0.258454	1.43817	1.10567	0.834101	0.229844
P092_020	12	G1	0.803065	0.0924522	1.05056	1.52599	1.80084	2.11163	2.47517	1.87751	1.50014	2.47068	1.55258	2.36742	2.40673	2.3908	1.58617	0.601372	0.752225	1.95304	1.74533	1.42084	1.34116	1.60815	1.69286	2.40136	2.14908	2.48533	0.123034	1.73962	0.566401	1.5572	1.91383	1.56113	1.41418	1.58078	2.17036	1.36916	1.58171	1.47638	0.612747	0.28478	-0.579899	0.883128	1.44674	2.23696	1.96067	1.06825	0.448761
P063_154	13	G1	0.268575	0.388949	1.30953	0.900267	0.151756	0.573364	0.982507	-0.0332375	0.45753	0.745179	0.985585	0.267492	1.19519	0.662789	1.1208	1.1707	0.203262	0.562364	0.707317	0.404341	0.304632	0.726917	0.84646	1.06601	0.22945	0.922226	0.0390749	1.13846	1.34004	0.85221	1.10926	1.39062	0.690349	1.01346	0.906507	0.169862	0.698968	0.426413	1.47049	1.20153	1.3416	1.43145	1.55199	0.619137	1.07156	0.721103	0.372632
P042_167	13	G1	0.612617	0.874257	0.560102	0.242415	0.669817	0.349313	0.364405	0.658284	0.167289	0.336361	0.514591	0.43222	0.679547	0.931178	0.433188	1.36917	0.615761	0.211144	0.507125	0.651656	0.88221	0.476262	0.52394	0.305868	0.485858	0.530288	0.776235	0.800973	0.270217	0.495753	0.525788	0.66879	0.793355	0.795832	0.232665	0.581249	0.435052	0.405828	0.865982	0.795599	0.638339	0.455463	0.483311	0.596662	0.497784	0.863737	1.1118
P043_183	13	G1	-0.579555	-0.254208	-0.751458	-0.0964014	-0.426673	-0.179127	-0.521049	-0.656182	0.419864	-1.16103	-0.163519	-0.0515876	-0.59776	-0.120799	-0.0743034	-0.264876	-0.826717	-0.272913	-0.907212	-0.541969	-0.164527	-0.751542	-0.936282	-0.962698	-0.532647	-0.238479	-0.575528	-0.847542	-0.926148	-0.403436	-0.223419	-0.812946	-0.567626	-0.564641	-0.837072	-0.76664	-0.810685	-0.782701	0.0356542	-0.270153	-0.953989	-0.360754	-0.512596	-0.921887	-0.940717	-0.300621	0.925902
P101_082	14	G1	1.01206	0.712383	0.0410727	0.249009	0.280483	-0.729471	-0.572504	0.231944	-0.67526	-0.202759	-0.74657	-0.284662	-0.836007	-0.23995	-0.311055	0.627743	0.413922	-1.05015	-0.230879	0.447458	-0.460516	-0.0484346	-0.263089	-0.563412	-0.242118	-0.573978	-0.406951	-0.243756	-0.245898	-0.433121	-0.508044	-0.28095	-0.00687896	0.0466569	-0.657115	-0.0599976	-0.532629	-0.161726	-0.419682	-0.0484581	-0.188531	-0.30673	-0.439385	-0.351699	-0.547949	-0.606844	-0.0560575
P004_146	14	G1	0.448477	0.249091	0.625398	-0.155945	0.105692	-0.0275328	0.0835372	-0.0803933	-0.00978288	-0.033475	-0.0477399	0.3014	0.063238	-0.0275129	0.224293	-0.231415	-0.284199	-0.0624457	0.128247	0.327679	0.328471	0.411983	0.0682535	0.223403	-0.191202	0.0810232	-0.0407273	0.131593	0.0300245	0.336084	0.0799548	0.518449	0.274406	0.669057	0.409765	-0.0216638	0.181802	-0.257562	0.986702	0.444153	0.0640213	0.502712	0.723396	0.113503	0.204231	0.0700069	-0.20418
P010_168	14	G1	0.198054	0.221406	0.290659	0.0903552	0.169353	0.0609302	0.748707	0.543532	1.00836	0.296934	0.561689	0.318429	0.783404	0.796311	0.638449	0.606676	-0.423623	0.732461	0.331567	0.626627	0.674057	0.542992	0.281128	0.58848	0.436183	0.262179	0.965989	0.680545	-0.090685	0.652875	0.670752	0.526822	0.285018	0.962588	0.525617	0.354622	0.418133	0.326627	0.667131	0.875674	0.474021	0.482032	0.675114	0.649238	0.641496	0.174884	0.416227
P039_140	14	G1	0.113147	-0.0346337	0.0726199	-0.572591	-0.371439	-0.111554	-0.280908	-0.229538	0.0900462	-0.706917	-0.290922	-0.0281184	-0.25079	-0.767988	-0.0617902	0.216818	-0.39185	0.003936	-0.168975	0.0845285	-0.276263	0.113699	0.00956389	-0.532043	-0.313681	-1.17711	0.124881	-0.340316	-0.0436378	-0.31007	-0.0177525	-0.455357	-0.207062	0.146334	-0.00434822	-0.461856	0.171357	-0.277535	-0.125643	0.268854	0.812586	0.0659477	-0.164799	-0.390331	-0.0584579	-0.0568326	-0.00377773
P023_175	15	G1	0.751552	1.06906	0.531522	0.835848	0.842116	0.637108	0.964971	1.14539	1.23171	0.685067	0.61364	0.635181	0.804636	1.14304	0.758192	0.563199	0.898366	0.827843	0.816422	0.786943	1.06261	0.646845	0.772977	1.07191	1.10765	0.556745	0.772394	0.91412	0.315849	0.999763	0.929572	0.566558	0.579531	1.21954	0.8923	0.903488	0.922244	1.02921	0.650832	0.579132	0.642511	0.556428	0.511761	0.800406	0.65766	0.543581	0.660978
P029_099	15	G1	0.236256	-0.071439	-0.590472	-0.2503	-0.715629	-0.964793	-0.893268	-0.721557	-0.264998	-0.644385	-1.2393	-0.759826	-0.800368	-1.09996	-0.853346	-0.865593	-0.828671	-0.333744	-1.04304	-0.223317	-0.941291	-0.97059	-0.829356	-1.03383	-1.43248	-0.496842	-0.101358	-1.03265	-1.20415	-1.24752	-1.72205	-0.875734	-0.185297	-1.21464	-1.46794	-0.458421	-1.59032	-0.829618	-0.986211	-0.341155	-0.702468	-0.91059	-0.885292	-0.730837	-1.08633	-1.41374	-0.563333
P017_166	15	G1	0.261416	0.345441	0.623385	0.0623138	-0.281991	-0.000253656	0.163178	-0.317367	-0.393861	-0.285958	0.38378	-0.30395	0.0386431	-0.0296618	0.00418504	0.175326	-0.18634	0.290356	0.0289063	0.0851888	0.140538	0.163479	0.145543	0.0447376	0.0725579	0.490142	-0.257651	0.119005	0.45506	0.330545	0.217304	0.552188	0.0963028	0.690385	0.189023	-0.0624834	0.169709	-0.293657	0.527882	0.69578	0.506201	0.467359	0.801223	0.294605	0.318083	0.331456	-0.0385147
P024_173	16	G1	0.771402	0.667177	0.917065	0.476672	0.399187	-0.581007	-0.169616	0.286349	-0.542488	0.446623	-0.565762	-0.535305	-0.474785	0.067228	-0.0810505	0.620022	0.500107	0.100771	-0.0519032	0.219163	0.26085	0.25677	-0.0260842	-0.300155	0.367308	0.121713	-0.0644621	0.0880567	0.0462704	-0.370272	-0.593811	0.0620443	0.59697	-0.483394	-0.536292	0.129139	-0.403225	-0.316158	-0.264464	0.555162	0.441943	-0.111725	-0.0702673	-0.245506	-0.101594	-0.174048	0.124453
P047_142	16	G1	-0.836997	-0.66718	-1.65342	-0.957071	-2.0875	-1.32157	-1.26396	-1.50877	-0.992483	-1.42793	-1.18343	-0.835138	-1.14954	-1.47128	-1.40913	-0.852998	-1.46096	-1.5889	-1.85478	-1.38924	-0.972584	-1.72976	-1.45793	-1.41463	-1.2807	-1.13941	-0.290437	-1.20071	-1.82452	-1.57848	-1.20095	-2.13777	-1.04266	-1.45366	-1.43273	-1.5269	-1.14641	-1.90268	-1.77164	-0.382604	-0.905793	-1.54912	-1.31145	-1.0863	-1.49984	-1.97993	-0.575569
P058_191	17	G1	0.745548	0.778937	0.575659	0.339266	0.308734	0.225731	0.346465	0.601393	0.735207	0.277477	0.261091	-0.0971701	0.277468	0.271808	0.725374	-0.0464564	0.334628	0.65555	0.278644	0.561036	0.549428	0.601202	0.354452	0.267881	0.220325	0.193426	0.836074	0.533292	0.557592	0.382493	0.231296	0.522081	0.494153	0.56265	0.252254	0.520081	0.0953822	0.481304	0.559692	0.335339	0.830675	0.7682	0.152453	0.0650992	0.386817	0.427843	0.849935
P034_178	18	G1	0.594519	0.806665	-1.19755	-0.224853	-0.914079	-2.31907	-1.8212	-0.662546	-1.28058	-0.774699	-2.2068	-1.98476	-1.90122	-1.22334	-1.44567	-0.786371	-0.449341	-2.28929	-2.25864	-1.08114	-0.599696	-2.05014	-2.09073	-1.57482	-1.53107	-1.76011	-1.0156	-1.87535	-2.35279	-3.48431	-2.72011	-2.17216	-0.722836	-1.10588	-2.71654	-0.185334	-2.41496	-2.08177	-1.42298	-0.624299	-1.16826	-1.98447	-2.37193	-2.34591	-2.41607	-2.15475	-0.402732
P026_169	19	G1	0.0654825	0.39682	1.35748	0.310514	0.462051	0.914326	0.955734	0.754261	0.540833	0.651571	1.13953	1.08888	1.23476	0.796193	1.42358	0.913456	0.283398	1.16148	1.04726	0.779677	0.829324	1.10923	1.15571	0.914051	0.722659	1.29504	0.171766	1.51527	1.50601	1.39389	1.38539	1.71898	1.50562	1.51084	1.12279	0.673252	1.25654	0.931041	1.66789	1.06509	1.67181	1.46659	1.43939	1.31092	1.44721	1.48261	0.734268
P016_143	19	G1	0.756858	0.44079	-0.523403	-0.0859374	0.0548849	-0.34273	-0.252115	0.0552355	-0.420173	-0.313676	-0.482692	-0.87623	-0.225648	-0.0598786	0.0363581	-0.149906	-0.581854	-0.0229846	-0.313795	0.533735	-0.540167	-0.114815	-0.243488	-0.411717	-0.0626607	-0.198969	-0.0684524	-0.407342	-0.61989	-0.303669	-0.439342	-0.354367	-0.531501	-0.119162	-0.381559	-0.144571	-0.521379	-0.588371	-0.490206	-0.400343	0.0717746	-0.387541	-0.120121	-0.696599	-0.311924	-0.376545	-0.143804
P019_095	20	G2	0.512389	0.289307	1.36289	0.527451	0.46937	1.52351	1.4849	1.30114	1.18435	0.898557	1.62803	1.30344	1.17657	1.40173	1.73416	1.07891	0.513213	1.35056	1.62436	1.21137	0.783482	1.77291	1.87979	1.33476	1.25713	0.598171	0.572492	1.64518	1.71867	1.48145	1.2155	1.68278	1.80559	1.35319	1.494	1.17079	1.35783	1.55668	1.38416	1.15519	1.48554	1.72663	1.68211	1.46765	1.64009	1.6225	0.846131
P020_072	20	G2	0.378087	0.362335	0.361814	0.0616444	0.169057	0.422608	0.719425	0.508362	0.979618	0.173075	0.377636	0.0849662	0.614895	0.311723	1.07128	0.970085	0.144648	0.83729	0.799151	0.949274	0.330796	0.899107	0.757961	0.713472	0.289274	0.185059	0.0913445	0.776449	1.04196	1.01103	0.53515	0.629654	0.362252	0.897386	0.730583	0.224743	0.852084	0.957907	1.04746	0.559519	0.874774	0.979573	0.695951	0.854572	0.710138	0.759761	0.76444
P032_170	20	G2	0.200809	0.018432	-0.268922	-0.522482	-0.692114	-0.818228	-0.822008	-0.67163	-0.323103	-0.514604	-0.77341	-0.408387	-0.710364	-0.892629	-0.580028	-0.110691	-0.282441	-0.380361	-0.89167	-0.365202	0.0590905	-0.286854	-0.563808	-0.83207	-0.797591	-0.618758	0.468556	-0.274955	-0.815279	-0.644848	-0.77108	-0.658794	-0.182743	0.147227	-0.739392	-0.358106	-0.803116	-0.48527	0.0168175	-0.0658883	-0.00812886	-0.263677	-0.253028	-0.660471	-0.542699	-0.70168	0.173912
P118_033	20	G2	0.521558	0.296671	-0.641252	1.25405	0.393707	-1.33955	-1.08821	-0.61415	-1.18976	0.303524	-1.34074	-0.63271	-1.72129	-0.900488	-1.61469	0.516459	1.32411	-1.94827	-1.31799	-0.793262	-0.202098	-1.94565	-1.64288	-1.41303	-0.597589	-0.125982	0.611235	-1.74662	-1.51344	-2.11071	-1.71125	-1.393	-1.23892	-2.66178	-2.0878	0.290691	-1.86597	-0.78526	-2.74214	-0.401311	-2.62886	-2.23249	-2.35613	-1.94806	-2.25624	-1.70625	-0.16076
P093_039	22	G2	0.912783	1.01848	1.16256	0.445782	0.602098	0.54283	0.503009	1.01307	1.12747	0.498969	0.711345	0.265877	0.515277	0.82878	0.732416	1.65507	0.848169	1.10227	0.859205	0.832468	0.942178	1.14762	0.984327	0.461167	0.72129	-0.00749576	1.17744	0.900248	0.79155	0.75075	0.591129	1.36778	1.1959	0.641471	0.434741	0.677723	0.46067	0.669679	1.03337	0.706232	1.56755	1.09761	0.629055	0.705357	0.6492	0.709905	1.11903
P021_193	22	G2	1.34907	1.29695	1.52386	0.777044	0.986821	0.305016	0.0792871	1.07873	0.138258	0.764969	0.234366	-0.499518	-0.081394	0.501105	0.586424	1.31601	1.65919	0.542096	0.807391	0.782872	1.24215	1.02659	0.391601	0.0850388	0.526492	0.0186454	0.134438	0.764425	0.651356	0.208643	0.199051	0.704923	0.574861	0.521623	0.10341	0.458242	0.0780259	0.620969	0.402753	0.473896	0.997553	0.400733	0.257895	0.0734692	0.243006	0.88555	0.662369
P050_069	22	G2	0.214044	0.20673	-2.02331	-1.10964	-1.50059	-3.22977	-2.62403	-1.78024	-2.81045	-1.3875	-3.45064	-2.9422	-2.84102	-2.46696	-2.32533	0.337603	-0.825571	-2.69233	-2.56898	-1.53785	-2.03997	-3.02096	-3.12778	-2.92337	-2.43579	-2.7476	-1.34082	-3.05112	-2.98281	-3.35249	-3.72671	-2.81997	-2.03463	-3.33754	-3.60168	-1.47751	-3.69683	-2.62584	-2.77843	-1.73861	-3.17374	-3.22743	-2.96335	-3.98231	-3.77327	-2.96104	-1.8017
P061_149	23	G2	-0.804609	-0.532972	-0.435187	-0.30521	-0.66151	0.110627	0.0147406	-1.35015	-0.602965	-1.00554	-0.0149369	0.0157714	-0.11899	-0.612479	0.0887985	-0.889034	-0.830964	-0.330204	-0.532231	-0.514446	-0.779054	-0.554815	-0.392624	-0.17686	-0.245827	0.182397	-0.15423	-0.766124	-0.00386758	0.0378597	-0.109633	-0.28943	-0.235137	-0.0578989	-0.0356097	-0.777846	-0.232581	-0.943742	0.614149	0.314198	-0.613064	0.347438	0.565253	-0.324049	-0.169061	-0.236873	-0.893769
P041_104	24	G2	-1.56061	-1.34132	-0.712541	-0.560829	-1.19747	-0.218402	-0.252584	-1.16697	-0.804658	-0.684749	-0.590114	-0.940318	-0.297114	-0.398755	-0.763154	-1.48864	-1.62947	-0.702872	-0.80991	-1.83365	-1.24882	-0.668418	-0.717971	-0.342006	-0.898001	-0.06211	-1.60725	-1.01836	-1.44543	-0.331888	-0.242668	-0.564149	-0.998901	-0.582006	-0.566818	-1.01605	-0.928963	-0.937944	-0.630081	-1.27568	-1.11714	-0.600673	-0.24383	-0.152541	-0.287564	-1.04396	-1.55468
P112_056	24	G2	0.305278	0.329815	0.254948	-0.0484537	-0.0224703	-0.839553	-0.500292	0.0949143	-0.488577	0.00122118	-0.354404	-0.486484	-0.565479	-0.285409	-0.132082	0.476531	0.384035	0.0968183	0.0684931	0.0773769	0.169274	-0.18613	-0.182228	0.135622	-0.0364709	-0.455967	0.277725	-0.326423	0.427188	-0.357349	-0.266184	0.0298791	0.125568	-0.827741	-0.616316	0.220706	-0.757641	-0.138004	-0.35318	0.259796	0.302287	-0.147062	-0.0629672	-0.0576015	-0.281274	-0.210534	-0.0230066
P115_024	25	G2	0.412314	-0.110247	0.546059	1.35408	1.99214	1.90987	2.21879	1.92122	1.21904	1.89966	1.09965	2.23178	2.21987	2.33033	1.35319	0.136311	0.685955	1.83673	1.21743	1.28984	1.20293	1.23276	1.59023	2.02742	1.87999	2.27285	0.155606	1.41409	-0.202023	1.2179	1.60747	1.58534	0.914546	1.00613	1.99278	1.39727	1.24427	1.48427	0.543241	-0.549969	-0.386744	0.542339	0.714905	1.95814	1.54331	0.957505	-0.0927741
P070_102	25	G2	0.663713	0.550685	-0.0880013	-0.0567269	0.0279553	-0.405465	-0.673072	-0.166455	0.328719	0.243928	-0.567932	-0.856557	-0.692422	-0.325129	-0.403046	-0.26461	0.00803353	0.175359	-0.222305	0.272887	0.0722882	-0.142379	-0.271468	-0.523122	-0.239649	-0.851257	0.0734617	-0.825244	-0.307394	-0.701775	-0.929332	-0.538743	-0.335597	-0.916119	-0.755169	0.295995	-0.514176	-0.71995	-0.392551	-0.769405	0.303441	-0.380096	-0.837136	-0.605	-0.831776	-0.688159	-0.0413546
P110_079	25	G2	0.556351	0.49604	-0.87133	0.0870162	-0.204975	-1.84601	-1.82196	-0.936106	-1.36935	-0.841102	-1.76391	-1.68932	-2.19227	-1.19587	-1.49429	-1.42665	-0.169708	-1.65473	-1.11193	-0.405199	-0.691916	-1.46977	-1.59551	-2.12905	-1.03476	-1.88335	-0.788466	-1.75227	-1.99447	-1.6944	-2.16623	-1.63533	-1.3926	-1.89858	-2.1834	-0.297122	-2.03038	-1.98631	-1.6265	-0.796595	-1.03357	-1.72176	-2.12642	-2.30627	-2.24552	-1.65387	-0.404037
P046_187	26	G2	0.413765	0.319975	0.226509	-0.105221	-0.356118	-0.224988	0.0164859	-0.213964	0.320391	-0.211762	-0.267035	-0.424906	0.022222	-0.175965	0.143991	-0.717408	-0.313983	0.159988	-0.0541707	0.25771	-0.0555074	0.10268	0.0620007	0.105901	-0.400471	0.0236267	0.367455	-0.00766144	-0.124948	0.0567734	0.108256	0.128348	0.356706	0.228469	-0.0823878	0.0331445	-0.115621	-0.111025	0.0598267	0.374384	0.567217	0.0680827	0.378019	-0.134653	0.0243562	-0.416693	0.0108583
P103_080	26	G2	0.69679	0.475019	0.283419	0.641661	0.261673	-0.253156	-0.0075134	0.303656	-0.330332	0.38192	-0.169098	0.29723	0.0755545	0.0134459	0.214402	0.309739	0.35623	0.231438	-0.0221715	0.392505	0.00947893	0.244206	0.0457409	-0.075101	0.176921	0.368217	-0.412723	-0.069305	-0.178835	0.0753135	0.0306746	0.135933	0.454257	0.0969553	-0.0291358	0.378237	-0.123584	-0.594971	0.415732	0.600933	0.0141386	-0.0187673	0.138132	-0.00357061	-0.0525673	0.172892	0.316328
P104_055	27	G2	0.717141	0.657148	1.08186	0.796346	0.783167	1.15569	0.913397	0.775668	0.843595	0.853187	0.989278	0.42924	0.870376	1.19714	1.2844	1.32768	0.89431	0.446826	1.34449	0.989485	0.934413	1.09207	1.16511	0.86344	0.81209	0.710723	0.99311	1.32719	1.22842	1.11797	1.24362	1.20216	1.04125	1.00853	0.910291	0.921889	1.30263	0.865034	1.17083	1.15392	1.19391	1.29187	1.28989	0.914229	0.916405	1.78772	0.943442
P018_065	28	G2	-0.3195	0.101211	-1.07337	-0.73867	-1.12577	-0.541359	-0.893101	-1.02846	-0.219364	-0.906894	-0.808563	-0.882611	-0.729783	-0.69119	-0.821521	-0.945072	-0.974226	-1.12132	-0.973878	-0.960831	-0.618724	-0.775899	-0.415059	-0.4732	-0.92071	-0.602053	-0.225767	-0.982941	-0.800803	-0.517615	-0.550179	-0.823561	-0.862438	-0.717464	-0.818628	-0.633858	-0.881039	-1.01123	-0.381822	-0.672002	-0.392282	-0.539274	-0.661858	-0.662066	-0.933085	-0.681006	-0.64076
P022_090	28	G2	0.777034	0.805702	-0.496293	-0.300049	-0.102849	-0.984908	-1.019	-0.125207	-1.03614	-0.552198	-1.14269	-0.794072	-1.25929	-0.944757	-0.757434	0.174845	-0.307212	-1.04267	-1.09083	-0.0539733	-0.610093	-0.774944	-1.05083	-1.00402	-0.622409	-1.51026	0.660864	-0.997533	-1.2327	-1.15138	-1.41476	-0.980915	-0.483548	-1.15357	-1.49683	-0.158725	-1.37579	-0.429836	-1.01535	-0.706081	-0.597829	-1.10481	-1.22645	-1.24253	-1.26164	-1.48655	0.20068
P030_141	28	G2	-0.144878	-0.236884	-0.932393	-0.641803	-0.812527	-0.524756	-0.802664	-0.715349	0.0226571	-1.30635	-0.524099	-0.342483	-0.453109	-0.413369	-0.555067	0.10695	-1.21166	-1.15194	-1.27751	-0.555037	-0.338573	-0.418099	-0.432194	-0.501138	-0.635209	-0.570072	-0.831873	-1.08314	-1.43814	-0.4823	-0.517971	-0.967713	-0.544433	-0.109623	-0.744379	-1.02954	-0.136296	-0.861504	0.0655841	-0.175405	-0.379807	-0.477382	-0.772119	-0.701146	-0.780227	-1.13647	0.0332678
P098_015	29	G2	0.941042	0.636765	0.735808	2.08318	1.2484	1.27007	1.39773	1.1783	0.791941	1.57572	0.957603	0.987578	1.08324	0.941666	0.874027	0.273434	1.61459	1.04307	0.941253	1.13134	0.973063	0.406843	0.83768	1.74931	0.935249	1.27801	1.29948	0.761107	0.0177831	0.407759	0.291701	1.06842	0.64345	0.187538	0.583818	1.47932	0.598768	1.24248	0.00848362	0.500408	-1.69311	0.0613933	0.517245	0.660786	0.494893	0.478481	-0.201521
P088_144	29	G2	-0.278493	0.443613	-1.01762	-0.710356	-0.878894	-1.51446	-1.56534	-1.44338	-0.988221	-0.802247	-1.74433	-1.01704	-1.15587	-1.38339	-1.64039	-0.510254	-0.637804	-1.19583	-2.16463	-1.33483	-0.643038	-1.50988	-1.73833	-1.50332	-1.69174	-2.15314	0.0201671	-1.85816	-1.77829	-1.76256	-1.81798	-1.80445	-1.39983	-1.63268	-1.84209	-0.589652	-2.21394	-1.67245	-1.11466	-0.911422	-1.50902	-1.39576	-1.97075	-1.55647	-1.83996	-1.85706	-0.405081
P105_047	30	G2	1.00954	0.749642	1.60191	0.690881	1.1504	1.00471	1.1253	1.15866	0.879357	1.19755	1.55891	0.329922	1.02411	1.17855	1.88859	0.688918	0.989443	1.44214	1.83261	1.17084	0.988919	1.45936	1.411	1.07274	1.25521	0.911251	0.14362	1.79401	1.61476	1.36195	1.17758	1.39707	1.48585	1.41101	1.04255	1.23147	1.39629	1.21433	1.39457	0.987938	1.5912	1.51398	1.33116	1.14324	1.29429	1.39951	1.13664
P014_121	30	G2	1.19188	1.08824	0.54744	1.0267	0.718737	0.479697	0.150513	0.971148	0.879502	0.995294	0.351989	0.218197	-0.185692	0.640858	0.611325	1.07891	1.05514	0.828346	0.783152	0.817483	0.833638	0.899032	0.52161	0.0504362	0.664437	-0.0896612	0.736485	0.39098	0.305653	0.418083	-0.536142	0.646113	0.876326	0.503455	0.26244	0.985223	0.617871	0.693973	0.466343	0.718296	0.561185	0.0598112	0.288019	-0.0526814	-0.0133593	0.040203	0.885123
P055_174	31	G2	0.357605	0.440107	0.891318	0.314825	0.258711	0.851521	1.20449	0.404736	0.638875	0.550427	1.27885	0.73479	1.17115	1.10804	1.16623	0.583393	-0.177034	1.15261	0.81953	0.669299	0.50783	0.822852	1.08443	0.935715	0.632448	1.01836	-0.378373	0.959373	0.683079	1.11628	1.22624	1.16736	0.780317	1.01067	0.833909	0.600059	0.816232	1.27708	1.30122	0.97105	0.735774	1.11569	1.339	0.713314	0.88658	0.865905	0.28079
P206_300	32	G2	-1.63924	-1.54188	-0.764315	-1.15557	-1.01352	-0.157396	-0.43698	-0.91802	-0.917034	-0.598834	-0.131947	-0.405353	-0.365319	-0.774925	-0.407681	-0.819707	-0.455721	-1.14608	-0.176949	-1.13132	-2.17048	-0.574278	-0.390399	-0.229688	-0.721856	-0.471868	-1.29865	0.00509148	0.908743	0.0758455	0.218226	-0.238119	-0.998337	-0.487568	0.393863	-1.07184	0.336581	0.10981	-0.479454	-0.890296	0.0514347	-0.0160792	-0.108911	0.19421	0.283895	0.391978	-0.972035
P012_192	33	G2	-0.160297	0.615214	1.1691	0.869235	1.22491	1.67882	0.684606	0.465952	0.127792	0.141062	2.18801	1.49897	0.443986	-0.292169	0.679309	1.37678	2.29028	0.292371	1.34526	0.716641	1.44439	1.06094	1.14885	0.320141	1.13909	0.420816	2.3921	0.733781	2.56333	1.41272	1.11854	0.827586	1.41405	1.28547	1.53333	0.964294	1.97101	1.52205	1.8255	2.35317	0.675707	1.91243	0.968442	1.09113	1.39651	2.48633	2.5456
P062_068	33	G2	0.9565	0.526412	0.497648	0.018726	0.278969	-0.274355	-0.0921474	0.223412	-0.239928	0.299159	-0.443042	-0.224502	-0.106781	0.0583675	0.0364392	-0.0935853	-0.253223	-0.0687609	0.0736931	0.524868	0.116191	0.202547	0.136873	0.112839	0.417127	0.102933	0.292918	-0.210911	-0.0858216	0.080249	-0.294417	0.0775147	0.258477	-0.146986	-0.180629	0.348873	-0.198234	-0.361917	0.0665929	0.242955	0.416955	-0.163597	0.154686	-0.0771589	-0.188105	-0.328072	0.170769
P060_147	34	G2	-1.05369	-0.703813	-0.590397	-0.779881	-0.64843	-0.112012	-0.727655	-1.28174	-1.21404	-1.0264	0.255671	0.625786	-0.742792	-1.41261	-0.959862	-0.582694	0.407192	-0.461556	-0.473694	-0.730143	-0.598366	-0.506871	-0.213213	-1.13882	-0.18959	-0.773528	0.461222	-0.600297	0.572574	-0.163078	-0.310221	-0.506002	-0.445194	-0.233761	-0.101253	-0.884336	0.487493	-0.229917	-0.146401	0.991469	-0.399772	0.044872	-0.212731	-0.11512	-0.148262	0.507875	0.579309
P057_188	34	G2	-0.179426	0.0555063	0.613156	0.098021	0.0896786	0.800817	0.459468	-0.353513	0.846022	-0.315743	0.634617	0.394781	0.516913	0.0711239	0.528034	0.372666	0.133069	0.487124	0.652104	0.147784	0.500267	0.576671	0.373341	0.335376	-0.0181966	0.479382	0.799366	0.308572	0.982078	0.617532	0.665242	0.707387	-0.178383	0.711907	0.236569	0.097017	0.597476	0.216857	0.831426	0.236736	0.454158	1.18895	0.912989	0.369389	0.500216	0.970756	0.525946
P116_022	34	G2	0.618261	0.801539	0.544456	1.79013	1.48688	1.59037	1.47785	1.45215	0.950218	1.65409	1.27708	1.93778	1.64987	1.55398	0.810138	0.451274	1.06174	1.51379	0.722221	1.27917	1.26914	0.848695	0.919005	1.48725	1.47733	2.16836	0.88858	0.899701	-0.190919	0.893315	1.15771	1.02228	0.974457	0.922759	1.02908	1.61468	0.82178	1.33188	0.339006	0.575584	-0.319775	0.184385	0.53103	1.0045	0.795465	0.517868	0.232507
P056_176	34	G2	0.352876	0.676611	0.909222	0.649645	0.359603	0.790191	0.84558	0.784697	1.11025	0.690593	0.829458	0.856289	0.90478	0.81872	0.931505	1.12689	0.278287	0.595669	0.899467	0.841821	0.811202	0.878545	0.90764	0.985518	0.805911	0.734181	0.958331	0.867322	0.682239	0.907081	0.719463	0.672933	1.10568	0.858841	0.693946	0.74846	0.960028	0.938507	1.15162	3.24693	1.1466	0.990448	0.804918	0.756942	0.936684	0.636814	0.997358
P212_306	35	G2	-0.971735	-1.10075	-0.802771	-0.968657	-0.762976	-0.113641	-0.43359	-0.615122	0.0861155	-0.858634	-0.0829405	-0.452007	-0.354302	-0.729973	-0.801972	-0.803369	-0.778845	-0.294698	0.087229	-0.542186	-1.00216	-0.377807	-0.42519	-0.485946	-0.51179	-0.666173	-0.758186	-0.168988	0.567855	0.149718	-0.259901	-0.210186	-0.802912	0.192634	0.339352	-0.954313	0.409982	-0.630511	-0.51596	-0.903644	0.0891012	-0.0848539	-0.225193	0.351401	0.0275259	-0.102262	-0.762864
P067_067	35	G2	0.704285	0.5166	0.216147	0.036227	0.246628	-0.0388148	0.299363	0.15741	0.787855	0.55549	0.0509438	-0.89398	0.0376406	0.377105	0.785582	0.132628	-0.324506	0.59758	0.369101	0.397945	0.720483	0.43485	0.56356	0.725897	0.143015	-0.0504287	0.387282	0.205328	0.0965318	0.429876	-0.0062225	0.534681	0.299145	0.306245	-0.132749	0.253678	0.046709	-0.166515	0.315274	-0.180788	0.219655	0.630904	0.490474	0.0901824	0.11743	0.128856	0.37399
P106_156	35	G2	-0.2462	0.462105	0.766065	0.488409	0.195288	0.835307	0.414065	0.319535	0.899528	-0.265818	1.18091	0.156855	0.646341	0.392707	1.18991	0.34844	1.03459	0.227488	0.478081	0.23104	0.566304	0.306552	0.489621	0.327507	0.250006	0.543983	0.0862781	0.654802	0.911341	0.836295	0.891915	0.274928	0.639494	0.756013	0.573104	0.169092	0.746271	0.482314	1.35301	0.8172	1.07474	1.21967	0.70286	0.55824	0.691262	1.53284	1.13975
P033_150	35	G2	0.212737	0.0662499	0.39905	-0.352061	-0.0407229	0.0739412	0.367294	-0.0560625	0.22525	-0.00129747	0.290417	0.40819	0.591817	0.390871	0.444095	-0.0871142	-0.789786	0.22484	0.267168	0.495784	0.0624983	0.339941	0.56027	0.565862	0.235246	0.602152	-0.259648	0.519265	0.36322	0.506476	0.397629	0.305023	0.571784	0.293508	0.499827	0.0893316	0.255712	-0.125639	0.807273	-0.291412	0.896969	0.571198	0.777498	0.560836	0.523417	0.252265	-0.178066
P003_200	39	G2	-2.46186	-1.91354	-2.33435	-2.05365	-2.61783	-1.25299	-1.13307	-2.13345	-2.31526	-1.86588	-2.07255	-0.659683	-1.44028	-1.39057	-1.61889	-1.53639	-2.33227	-1.12903	-1.96215	-2.6578	-1.99902	-1.79667	-2.04819	-1.12813	-2.33555	-1.41021	-1.50159	-2.04083	-1.45894	-1.19322	-1.51232	-1.80356	-2.61244	-1.11128	-1.17952	-1.8867	-0.971081	-2.42626	-1.30577	-0.566452	-2.29217	-1.72954	-1.39634	-2.0152	-1.34559	-1.37527	-2.29112
P219_313	41	G2	-1.49474	-1.65804	-0.728009	-1.15111	-1.03111	-0.167027	-0.400738	-0.965284	0.0770715	-0.691239	-0.250547	-0.90408	-0.690867	-0.640122	-0.324021	-1.14244	-1.21906	-0.233551	0.127257	-0.891335	-0.984063	-0.32595	-0.319486	-0.388336	-0.536468	-0.696679	-1.6401	-0.253015	0.555842	0.135893	-0.0218995	-0.250825	-0.839439	-0.309428	0.35834	-1.0232	0.259557	-0.234722	-0.717521	-1.32978	0.15809	0.0519792	-0.10429	0.313821	0.162688	-0.00295769	-1.5632
P220_314	42	G2	-1.89054	-2.03975	-1.54727	-1.6346	-1.621	-0.884718	-0.955892	-1.56521	-1.31056	-1.42259	-1.01625	-1.10361	-0.479192	-0.991526	-1.18936	-1.87629	-1.58844	-0.910349	-0.95797	-1.51056	-1.71694	-1.0907	-0.979191	-0.710142	-1.10902	-0.817855	-2.02649	-1.11986	-0.372228	-0.829341	-0.239237	-0.991629	-1.70187	-1.1274	-0.376768	-1.8043	-0.570288	-1.05397	-1.42892	-2.26226	-0.460032	-0.760511	-0.934962	-0.337283	-0.455907	-0.786883	-1.97511
P207_301	52	G3	-1.83958	-1.638	-1.06079	-1.08398	-0.386049	-0.352908	-0.982715	-0.676558	-1.46769	-1.23037	0.276213	0.231223	-1.24149	-1.36382	-1.70369	-0.486432	0.298231	-0.967087	-0.344002	-1.35109	-0.825555	-1.22007	-0.702894	-1.20014	-0.708279	-0.531081	-0.162819	-0.536957	0.689859	0.297117	0.199317	-0.746708	-0.638964	-0.80822	0.332052	-1.0201	0.716014	0.00128617	-0.324605	-0.391279	-0.404434	-0.350426	-1.08089	0.238345	-0.125656	0.437197	0.779688
P213_307	62	G3	-2.49713	-3.00429	-2.88208	-2.91158	-2.49999	-2.18836	-2.05423	-2.37059	-1.6893	-2.34523	-2.34932	-1.73089	-2.05392	-2.03242	-2.34723	-2.45423	-2.72996	-1.91406	-2.3802	-2.75238	-3.12286	-2.42567	-2.21336	-2.11743	-2.79082	-1.4373	-3.45728	-2.13406	-1.82372	-2.07557	-1.65753	-2.32729	-2.93164	-2.10643	-1.56461	-3.03271	-1.9729	-1.96637	-2.86109	-3.05159	-1.87625	-2.17824	-2.50846	-1.70003	-1.88677	-2.52109	-3.32799
P214_308	62	G3	-1.98089	-1.80332	-2.33499	-2.06826	-1.79335	-1.82357	-1.52417	-2.02057	-1.9432	-1.86595	-1.70682	-1.60386	-1.15041	-1.91775	-1.93961	-2.73267	-1.72328	-2.00432	-1.66118	-2.24194	-2.0559	-2.04673	-1.81722	-1.4321	-2.16918	-0.750735	-2.3804	-1.60144	-0.925082	-1.39132	-1.11256	-1.60297	-2.46782	-1.6948	-0.890979	-2.25292	-1.48914	-1.35114	-1.89699	-2.49161	-1.45675	-1.63423	-1.44294	-1.06772	-1.23786	-1.25246	-2.46181
P209_303	63	G3	-2.04461	-2.11938	-1.77779	-1.86371	-1.4959	-0.960031	-0.955636	-1.31057	-1.54826	-1.65288	-1.10757	-0.456247	-0.73925	-1.21169	-1.24863	-2.1028	-1.66856	-1.62398	-1.11162	-1.81575	-1.65829	-1.24103	-1.02346	-0.772636	-1.43071	-0.643145	-1.71432	-1.06883	-0.479649	-0.836842	-0.356675	-0.697019	-1.4183	-0.871374	-0.0973632	-1.75642	-0.665839	-0.986765	-1.06371	-1.57907	-0.945834	-1.04667	-0.985914	-0.60904	-0.674511	-0.607168	-1.7349
P211_305	66	G3	-1.85116	-1.38588	-0.48889	-0.626335	-0.724081	-0.0624197	-0.279611	-1.0171	-0.756612	-1.17873	0.0368753	-0.983141	-0.266025	-1.15577	-0.388903	0.204612	-0.394426	-0.595556	-0.0185224	-1.19328	-1.07408	-0.508523	-0.458129	-0.440904	-0.561594	-0.825608	-1.11538	0.187272	1.36622	0.236762	0.347561	-0.0513821	0.0590636	-0.265292	0.271044	-0.784811	0.380091	-0.251809	-0.102895	-1.03321	0.569453	0.880848	0.171809	0.255083	0.257728	0.445614	-1.07319
P210_304	69	G3	-1.72828	-2.14345	-1.06017	-1.38885	-1.42381	-0.32198	-0.541077	-0.965539	-0.0520755	-1.12791	-0.427321	-0.210565	-0.244865	-0.818502	-0.417316	-0.724132	-1.24866	-0.472882	-0.383046	-0.972141	-1.19903	-0.592116	-0.518348	-0.129348	-0.874324	-0.722059	-1.42982	-0.261107	0.197759	-0.248365	0.0967127	-0.371168	-1.12974	-0.487455	0.200338	-1.39312	0.173169	-0.572052	-0.798284	-1.22063	-0.355942	-0.246892	-0.386834	-0.0650834	-0.0192458	-0.233871	-1.58134
P204_298	72	G3	-2.15359	-2.45475	-1.59357	-1.78398	-1.45102	-0.918578	-1.05276	-1.47784	-1.71017	-1.42047	-0.945256	-0.835904	-1.08023	-1.18035	-1.4238	-1.5832	-1.54388	-1.2817	-1.00074	-1.87862	-1.72722	-1.20416	-1.18812	-0.871517	-1.26681	-0.804722	-1.82727	-0.868989	-0.477091	-0.531223	-0.507776	-0.966067	-1.52636	-0.928054	-0.258642	-1.81346	-0.452103	-1.02806	-1.14145	-1.86907	-0.658931	-1.02893	-1.17967	-0.455239	-0.638828	-0.809006	-1.73903
P205_299	72	G3	-1.81804	-2.03253	-1.15296	-1.55864	-1.4782	-0.868051	-0.868479	-1.42094	-1.22681	-1.12017	-0.70169	-1.01075	-0.878633	-1.14097	-0.921648	-1.09358	-1.1983	-0.796464	-0.730497	-1.55876	-1.43364	-1.0281	-0.911287	-1.04642	-1.07447	-0.387733	-1.26773	-0.6401	0.163448	-0.466493	-0.489199	-0.669335	-1.03957	-0.653564	-0.184423	-1.55216	-0.240193	-0.923692	-0.74472	-1.2277	-0.371485	-0.486163	-0.417095	-0.187519	-0.256179	-0.705028	-1.59797
P216_310	75	G3	-2.11767	-1.86283	-1.56954	-1.3026	-0.606528	-0.548792	-1.22235	-1.32275	-1.85201	-1.51137	-0.284894	0.0169632	-1.33259	-1.57898	-1.9314	-1.3742	-0.465056	-1.31707	-0.854127	-1.65798	-1.38541	-1.24784	-1.09944	-1.425	-0.820193	-1.34078	-1.08241	-1.19529	0.130425	-0.336293	-0.100209	-1.46362	-1.5656	-1.04553	0.00225702	-1.15056	-0.056538	-0.278044	-0.994697	-1.19175	-1.07774	-0.905933	-1.41578	-0.461119	-0.490957	-0.277333	-0.683106
P215_309	81	G3	-1.33759	-1.54545	-0.753802	-1.11504	-0.88222	-0.0154034	-0.129555	-0.765	0.153484	-0.66457	0.0216399	0.125173	-0.247601	-0.589787	-0.692384	-1.21891	-1.20094	-0.371613	0.20966	-0.887984	-1.05256	-0.287096	-0.421508	-0.406312	-0.539828	-0.439222	-1.17293	-0.14212	0.422467	0.114745	-0.0306536	-0.0116739	-0.790399	-0.598424	0.290642	-0.926814	0.222099	-0.0770947	-0.344834	-0.488695	-0.0477186	-0.00621535	-0.0192851	0.132944	0.336091	0.0313337	-0.837414
P218_312	83	G3	-1.65196	-2.07389	-1.03691	-1.65329	-1.50569	-0.541525	-0.84498	-1.27559	-1.00802	-1.08853	-0.694234	-1.55741	-0.802268	-0.591409	-0.884175	-2.38256	-1.44868	-0.457377	-0.317553	-1.32379	-1.20506	-0.701168	-0.532069	-0.457852	-0.870992	-0.422678	-2.0552	-0.668198	0.113862	-0.392546	-0.189984	-0.347936	-1.1421	-0.776623	0.122034	-1.34423	-0.253487	-0.779536	-0.806341	-1.98618	-0.327291	-0.535729	-0.495909	0.058499	-0.325123	-0.380145	-1.69828
P208_302	86	G3	-1.77909	-1.96724	-1.28943	-1.7268	-1.14744	-0.447076	-0.581752	-0.893488	-1.06455	-1.01374	-0.721425	-1.11523	-0.702584	-1.03772	-0.850525	-1.62257	-1.40362	-1.35	-0.294388	-1.30052	-0.885991	-0.829684	-0.673941	-0.290192	-0.880895	-1.08977	-1.20198	-0.60571	0.0992436	-0.295072	-0.18811	-0.362704	-1.08345	-0.393811	0.0631377	-1.33927	-0.133567	-0.609591	-0.851088	-1.10893	-0.835598	-0.767365	-0.161174	-0.314674	-0.356913	-0.327629	-1.73751
P217_311	93	G3	-2.25157	-2.4024	-1.86725	-2.19928	-1.78393	-1.18718	-1.26116	-1.94171	-1.67984	-1.85511	-1.22706	-1.34722	-1.49021	-1.44522	-1.32605	-2.42285	-2.05277	-1.16957	-1.27508	-1.89446	-1.7868	-1.34675	-0.983838	-1.64832	-1.54231	-0.723702	-1.99989	-1.22233	-0.428485	-0.901325	-0.913947	-1.10191	-1.74823	-1.5882	-0.742911	-2.07853	-0.982418	-1.01097	-1.87442	-1.98618	-0.970878	-1.24434	-1.17967	-0.884254	-0.740162	-1.25165	-2.37729
[truncated: 35 more columns]

## Sheet: Figure 4c
Figure 4c
	Naive CD4 T_LD	Naive CD4 T_SD	Memory CD4 T_LD	Memory CD4 T_SD	Treg_LD	Treg_SD	Naive CD8 T_LD	Naive CD8 T_SD	Memory CD8 T_LD	Memory CD8 T_SD	Cytotoxic T_LD	Cytotoxic T_SD	γδT_LD	γδT_SD	MAIT_LD	MAIT_SD	Proliferative T_LD	Proliferative T_SD	NKT_LD	NKT_SD	NK_LD	NK_SD
Naive CD4 T_LD	1	0.459953	0.832889	0.282269	0.688152	0.211161	0.795411	0.233382	0.622811	0.161212	0.614826	0.220359	0.508576	0.154457	0.572204	0.181132	0.448558	0.141056	0.540849	0.182323	0.584807	0.166565
Naive CD4 T_SD	0.459953	1	0.327088	0.753022	0.250323	0.616698	0.319296	0.749822	0.188398	0.46406	0.186872	0.498377	0.147404	0.421051	0.206301	0.489137	0.145299	0.351893	0.150344	0.459378	0.217038	0.537367
Memory CD4 T_LD	0.832889	0.327088	1	0.395076	0.736553	0.207656	0.76882	0.208303	0.692436	0.212855	0.650431	0.249693	0.55446	0.173792	0.628675	0.213595	0.492898	0.1432	0.592846	0.195434	0.614377	0.184203
Memory CD4 T_SD	0.282269	0.753022	0.395076	1	0.251559	0.643641	0.239848	0.649478	0.215998	0.640304	0.17574	0.61347	0.151002	0.530802	0.22822	0.630641	0.184888	0.445226	0.194026	0.567535	0.222597	0.625682
Treg_LD	0.688152	0.250323	0.736553	0.251559	1	0.497916	0.622762	0.156255	0.528105	0.158075	0.541773	0.220838	0.438273	0.142216	0.503483	0.172827	0.436659	0.154695	0.500386	0.165523	0.528862	0.15695
Treg_SD	0.211161	0.616698	0.207656	0.643641	0.497916	1	0.170686	0.528221	0.118391	0.431897	0.126577	0.464557	0.0981475	0.397058	0.157867	0.440251	0.129402	0.371533	0.135986	0.452422	0.161554	0.47291
Naive CD8 T_LD	0.795411	0.319296	0.76882	0.239848	0.622762	0.170686	1	0.421149	0.597322	0.148257	0.59617	0.17859	0.445325	0.110858	0.565512	0.159928	0.409746	0.0750103	0.526559	0.140327	0.614977	0.158512
Naive CD8 T_SD	0.233382	0.749822	0.208303	0.649478	0.156255	0.528221	0.421149	1	0.110251	0.431484	0.123049	0.429057	0.0516839	0.347404	0.141021	0.440173	0.079239	0.26225	0.133065	0.388214	0.216506	0.493348
Memory CD8 T_LD	0.622811	0.188398	0.692436	0.215998	0.528105	0.118391	0.597322	0.110251	1	0.431814	0.711783	0.321293	0.556159	0.233548	0.603326	0.229617	0.462467	0.195622	0.534629	0.191065	0.533415	0.157152
Memory CD8 T_SD	0.161212	0.46406	0.212855	0.640304	0.158075	0.431897	0.148257	0.431484	0.431814	1	0.225233	0.703598	0.137099	0.520594	0.182839	0.583839	0.193826	0.413907	0.255624	0.613983	0.234333	0.61558
Cytotoxic T_LD	0.614826	0.186872	0.650431	0.17574	0.541773	0.126577	0.59617	0.123049	0.711783	0.225233	1	0.501292	0.595958	0.263934	0.5903	0.208548	0.488516	0.201038	0.661284	0.244919	0.597188	0.141164
Cytotoxic T_SD	0.220359	0.498377	0.249693	0.61347	0.220838	0.464557	0.17859	0.429057	0.321293	0.703598	0.501292	1	0.245019	0.592315	0.275767	0.575688	0.26659	0.502416	0.318533	0.689095	0.285006	0.642316
γδT_LD	0.508576	0.147404	0.55446	0.151002	0.438273	0.0981475	0.445325	0.0516839	0.556159	0.137099	0.595958	0.245019	1	0.579649	0.536481	0.214201	0.397173	0.183507	0.455318	0.196859	0.396345	0.0964802
γδT_SD	0.154457	0.421051	0.173792	0.530802	0.142216	0.397058	0.110858	0.347404	0.233548	0.520594	0.263934	0.592315	0.579649	1	0.275382	0.600972	0.214889	0.433686	0.187299	0.565708	0.176114	0.565012
MAIT_LD	0.572204	0.206301	0.628675	0.22822	0.503483	0.157867	0.565512	0.141021	0.603326	0.182839	0.5903	0.275767	0.536481	0.275382	1	0.501236	0.412346	0.188581	0.508338	0.226135	0.555744	0.198574
MAIT_SD	0.181132	0.489137	0.213595	0.630641	0.172827	0.440251	0.159928	0.440173	0.229617	0.583839	0.208548	0.575688	0.214201	0.600972	0.501236	1	0.177225	0.402159	0.196715	0.554057	0.241965	0.627829
Proliferative T_LD	0.448558	0.145299	0.492898	0.184888	0.436659	0.129402	0.409746	0.079239	0.462467	0.193826	0.488516	0.26659	0.397173	0.214889	0.412346	0.177225	1	0.629316	0.487335	0.274622	0.455792	0.210752
Proliferative T_SD	0.141056	0.351893	0.1432	0.445226	0.154695	0.371533	0.0750103	0.26225	0.195622	0.413907	0.201038	0.502416	0.183507	0.433686	0.188581	0.402159	0.629316	1	0.209561	0.516978	0.189343	0.489205
NKT_LD	0.540849	0.150344	0.592846	0.194026	0.500386	0.135986	0.526559	0.133065	0.534629	0.255624	0.661284	0.318533	0.455318	0.187299	0.508338	0.196715	0.487335	0.209561	1	0.48095	0.751443	0.266646
NKT_SD	0.182323	0.459378	0.195434	0.567535	0.165523	0.452422	0.140327	0.388214	0.191065	0.613983	0.244919	0.689095	0.196859	0.565708	0.226135	0.554057	0.274622	0.516978	0.48095	1	0.345214	0.770269
NK_LD	0.584807	0.217038	0.614377	0.222597	0.528862	0.161554	0.614977	0.216506	0.533415	0.234333	0.597188	0.285006	0.396345	0.176114	0.555744	0.241965	0.455792	0.189343	0.751443	0.345214	1	0.439075
NK_SD	0.166565	0.537367	0.184203	0.625682	0.15695	0.47291	0.158512	0.493348	0.157152	0.61558	0.141164	0.642316	0.0964802	0.565012	0.198574	0.627829	0.210752	0.489205	0.266646	0.770269	0.439075	1

## Sheet: Figure 5a
Figure 5a
GO	Description	GeneRatio	p.adjust	Group
GO:0071277	cellular response to calcium ion	0.181818	0.00159335	LD-HD-UP
GO:0009612	response to mechanical stimulus	0.227273	0.00159335	LD-HD-UP
GO:0051592	response to calcium ion	0.181818	0.00686065	LD-HD-UP
GO:0006413	translational initiation	0.181818	0.0119254	LD-HD-UP
GO:0071248	cellular response to metal ion	0.181818	0.0119254	LD-HD-UP
GO:0097201	negative regulation of transcription from RNA polymerase II promoter in response to stress	0.0909091	0.0125763	LD-HD-UP
GO:0071241	cellular response to inorganic substance	0.181818	0.0143916	LD-HD-UP
GO:0035994	response to muscle stretch	0.0909091	0.021773	LD-HD-UP
GO:0051412	response to corticosterone	0.0909091	0.0240002	LD-HD-UP
GO:1901214	regulation of neuron death	0.181818	0.0375412	LD-HD-UP
GO:0014072	response to isoquinoline alkaloid	0.0909091	0.0375412	LD-HD-UP
GO:0043278	response to morphine	0.0909091	0.0375412	LD-HD-UP
GO:0007612	learning	0.136364	0.0375412	LD-HD-UP
GO:0051385	response to mineralocorticoid	0.0909091	0.0375412	LD-HD-UP
GO:0043524	negative regulation of neuron apoptotic process	0.136364	0.0375412	LD-HD-UP
GO:0070972	protein localization to endoplasmic reticulum	0.136364	0.0375412	LD-HD-UP
GO:0070997	neuron death	0.181818	0.0375412	LD-HD-UP
GO:0010038	response to metal ion	0.181818	0.0375412	LD-HD-UP
GO:1902107	positive regulation of leukocyte differentiation	0.136364	0.0375412	LD-HD-UP
GO:0032570	response to progesterone	0.0909091	0.0429885	LD-HD-UP
GO:1903708	positive regulation of hemopoiesis	0.136364	0.0429885	LD-HD-UP
GO:0050792	regulation of viral process	0.136364	0.0435592	LD-HD-UP
GO:0002763	positive regulation of myeloid leukocyte differentiation	0.0909091	0.0435592	LD-HD-UP
GO:0043903	regulation of symbiotic process	0.136364	0.0450356	LD-HD-UP
GO:1903706	regulation of hemopoiesis	0.181818	0.0450356	LD-HD-UP
GO:0006614	SRP-dependent cotranslational protein targeting to membrane	0.139535	5.8545e-05	LD-HD-DOWN
GO:1903426	regulation of reactive oxygen species biosynthetic process	0.139535	5.8545e-05	LD-HD-DOWN
GO:0006613	cotranslational protein targeting to membrane	0.139535	5.8545e-05	LD-HD-DOWN
GO:0000184	nuclear-transcribed mRNA catabolic process, nonsense-mediated decay	0.139535	5.8545e-05	LD-HD-DOWN
GO:0045047	protein targeting to ER	0.139535	5.8545e-05	LD-HD-DOWN
GO:0072599	establishment of protein localization to endoplasmic reticulum	0.139535	5.8545e-05	LD-HD-DOWN
GO:0002228	natural killer cell mediated immunity	0.116279	5.8545e-05	LD-HD-DOWN
GO:1903409	reactive oxygen species biosynthetic process	0.139535	5.8545e-05	LD-HD-DOWN
GO:0045428	regulation of nitric oxide biosynthetic process	0.116279	5.8545e-05	LD-HD-DOWN
GO:0090150	establishment of protein localization to membrane	0.186047	0.000101667	LD-HD-DOWN
GO:0006809	nitric oxide biosynthetic process	0.116279	0.000101667	LD-HD-DOWN
GO:0070972	protein localization to endoplasmic reticulum	0.139535	0.000114354	LD-HD-DOWN
GO:0006413	translational initiation	0.139535	0.00028007	LD-HD-DOWN
GO:0007159	leukocyte cell-cell adhesion	0.139535	0.0046804	LD-HD-DOWN
GO:1903037	regulation of leukocyte cell-cell adhesion	0.116279	0.0163894	LD-HD-DOWN
GO:0050863	regulation of T cell activation	0.116279	0.0167982	LD-HD-DOWN
GO:0050870	positive regulation of T cell activation	0.0930233	0.0229921	LD-HD-DOWN
GO:1903039	positive regulation of leukocyte cell-cell adhesion	0.0930233	0.029102	LD-HD-DOWN
GO:0022407	regulation of cell-cell adhesion	0.116279	0.0400259	LD-HD-DOWN
GO:0071346	cellular response to interferon-gamma	0.145161	1.45036e-05	SD-HD-UP
GO:0034341	response to interferon-gamma	0.145161	1.79741e-05	SD-HD-UP
GO:1903037	regulation of leukocyte cell-cell adhesion	0.16129	5.55791e-05	SD-HD-UP
GO:0050863	regulation of T cell activation	0.16129	5.55791e-05	SD-HD-UP
GO:0007159	leukocyte cell-cell adhesion	0.16129	0.000104163	SD-HD-UP
GO:0042110	T cell activation	0.177419	0.000128371	SD-HD-UP
GO:0050870	positive regulation of T cell activation	0.129032	0.000128371	SD-HD-UP
GO:1903039	positive regulation of leukocyte cell-cell adhesion	0.129032	0.000227819	SD-HD-UP
GO:0030593	neutrophil chemotaxis	0.0967742	0.000227966	SD-HD-UP
GO:0022407	regulation of cell-cell adhesion	0.16129	0.000286448	SD-HD-UP
GO:1903706	regulation of hemopoiesis	0.16129	0.000629275	SD-HD-UP
GO:1902105	regulation of leukocyte differentiation	0.112903	0.00263076	SD-HD-UP
GO:0050792	regulation of viral process	0.0967742	0.00372331	SD-HD-UP
GO:0043903	regulation of symbiotic process	0.0967742	0.00487584	SD-HD-UP
GO:0051250	negative regulation of lymphocyte activation	0.0806452	0.00614032	SD-HD-UP
GO:0002695	negative regulation of leukocyte activation	0.0806452	0.010477	SD-HD-UP
GO:0050866	negative regulation of cell activation	0.0806452	0.0137113	SD-HD-UP
GO:1901214	regulation of neuron death	0.0806452	0.0437911	SD-HD-UP
GO:1903708	positive regulation of hemopoiesis	0.0645161	0.0459799	SD-HD-UP
GO:0009612	response to mechanical stimulus	0.0645161	0.0464826	SD-HD-UP
GO:0048545	response to steroid hormone	0.0806452	0.0486833	SD-HD-UP
GO:0072089	stem cell proliferation	0.133333	0.0319265	SD-HD-DOWN
GO:0009409	response to cold	0.1	0.0319265	SD-HD-DOWN
GO:0002763	positive regulation of myeloid leukocyte differentiation	0.1	0.0319265	SD-HD-DOWN
GO:1902107	positive regulation of leukocyte differentiation	0.133333	0.0319265	SD-HD-DOWN
GO:0042982	amyloid precursor protein metabolic process	0.1	0.0373599	SD-HD-DOWN
GO:0048545	response to steroid hormone	0.166667	0.0373599	SD-HD-DOWN
GO:0072091	regulation of stem cell proliferation	0.1	0.0383434	SD-HD-DOWN
GO:1903708	positive regulation of hemopoiesis	0.133333	0.0415114	SD-HD-DOWN
GO:0150146	cell junction disassembly	0.0666667	0.0472011	SD-HD-DOWN
GO:0051591	response to cAMP	0.1	0.0472011	SD-HD-DOWN
GO:0070262	peptidyl-serine dephosphorylation	0.0666667	0.0472011	SD-HD-DOWN
GO:0048545	response to steroid hormone	0.184211	0.00247015	LD-SD-UP
GO:1903706	regulation of hemopoiesis	0.210526	0.00247015	LD-SD-UP
GO:0035994	response to muscle stretch	0.0789474	0.00247015	LD-SD-UP
GO:1902107	positive regulation of leukocyte differentiation	0.131579	0.0049219	LD-SD-UP
GO:1902105	regulation of leukocyte differentiation	0.157895	0.0054466	LD-SD-UP
GO:0050901	leukocyte tethering or rolling	0.0789474	0.0054466	LD-SD-UP
GO:1903708	positive regulation of hemopoiesis	0.131579	0.00928671	LD-SD-UP
GO:0030098	lymphocyte differentiation	0.157895	0.0132429	LD-SD-UP
GO:0032570	response to progesterone	0.0789474	0.0144901	LD-SD-UP
GO:0046683	response to organophosphorus	0.105263	0.0144901	LD-SD-UP
GO:0043392	negative regulation of DNA binding	0.0789474	0.0144901	LD-SD-UP
GO:0061756	leukocyte adhesion to vascular endothelial cell	0.0789474	0.0144901	LD-SD-UP
GO:0021932	hindbrain radial glia guided cell migration	0.0526316	0.0144901	LD-SD-UP
GO:0071863	regulation of cell proliferation in bone marrow	0.0526316	0.0144901	LD-SD-UP
GO:0051592	response to calcium ion	0.105263	0.0144901	LD-SD-UP
GO:0046643	regulation of gamma-delta T cell activation	0.0526316	0.0144901	LD-SD-UP
GO:0071838	cell proliferation in bone marrow	0.0526316	0.0144901	LD-SD-UP
GO:0002763	positive regulation of myeloid leukocyte differentiation	0.0789474	0.0144901	LD-SD-UP
GO:0014074	response to purine-containing compound	0.105263	0.0144901	LD-SD-UP
GO:0071277	cellular response to calcium ion	0.0789474	0.0246207	LD-SD-UP
GO:0051412	response to corticosterone	0.0526316	0.0250647	LD-SD-UP
GO:0070262	peptidyl-serine dephosphorylation	0.0526316	0.0250647	LD-SD-UP
GO:0007159	leukocyte cell-cell adhesion	0.131579	0.0257136	LD-SD-UP
GO:0009612	response to mechanical stimulus	0.105263	0.0260309	LD-SD-UP
GO:0051591	response to cAMP	0.0789474	0.0280865	LD-SD-UP
GO:0051385	response to mineralocorticoid	0.0526316	0.0456845	LD-SD-UP
GO:1903037	regulation of leukocyte cell-cell adhesion	0.135802	0.000181152	LD-SD-DOWN
GO:0050863	regulation of T cell activation	0.135802	0.000181152	LD-SD-DOWN
GO:0007159	leukocyte cell-cell adhesion	0.135802	0.000302178	LD-SD-DOWN
GO:0042110	T cell activation	0.148148	0.000519388	LD-SD-DOWN
GO:0002695	negative regulation of leukocyte activation	0.0987654	0.000519388	LD-SD-DOWN
GO:0022407	regulation of cell-cell adhesion	0.135802	0.000894708	LD-SD-DOWN
GO:0050866	negative regulation of cell activation	0.0987654	0.000894708	LD-SD-DOWN
GO:0050792	regulation of viral process	0.0987654	0.00103453	LD-SD-DOWN
GO:0051250	negative regulation of lymphocyte activation	0.0864198	0.00103453	LD-SD-DOWN
GO:0043903	regulation of symbiotic process	0.0987654	0.00140677	LD-SD-DOWN
GO:0071346	cellular response to interferon-gamma	0.0864198	0.00252962	LD-SD-DOWN
GO:0034341	response to interferon-gamma	0.0864198	0.004195	LD-SD-DOWN
GO:0050870	positive regulation of T cell activation	0.0864198	0.00525685	LD-SD-DOWN
GO:1903039	positive regulation of leukocyte cell-cell adhesion	0.0864198	0.00750314	LD-SD-DOWN
GO:0030593	neutrophil chemotaxis	0.0617284	0.00811572	LD-SD-DOWN
GO:1903426	regulation of reactive oxygen species biosynthetic process	0.0617284	0.00858397	LD-SD-DOWN
GO:1903409	reactive oxygen species biosynthetic process	0.0617284	0.0109333	LD-SD-DOWN
GO:1902105	regulation of leukocyte differentiation	0.0864198	0.0111375	LD-SD-DOWN
GO:1903706	regulation of hemopoiesis	0.111111	0.0115678	LD-SD-DOWN
GO:0009612	response to mechanical stimulus	0.0617284	0.0336698	LD-SD-DOWN
GO:0045428	regulation of nitric oxide biosynthetic process	0.037037	0.0421232	LD-SD-DOWN

## Sheet: Figure 5b
Figure 5b
	HD1	HD2	HD3	SD1	SD2	SD3	SD4	SD5	SD6	SD7	SD8	SD9	LD1	LD2	LD3	LD4	LD5
RPS26	0.849725	-0.664532	-0.719148	-0.659235	-0.651077	-0.654103	-0.628614	-0.642442	-0.65494	0.933299	-0.674618	-0.647541	2.5	1.00114	-0.679998	0.835922	1.05241
JUN	-0.213079	-0.316994	-0.48566	-0.300583	-0.955978	-0.393225	-0.637038	-0.641223	-1.02705	-1.25609	-0.00200117	-0.254566	2.47809	1.07194	0.715565	1.69353	0.524354
DNAJB1	-1.50907	-1.89613	-1.32825	0.449945	-0.0872644	0.3225	1.04912	1.57169	-1.21696	-0.750454	0.976374	0.147502	0.397261	0.15901	0.152423	0.654168	0.908138
HIST1H4C	0.0716797	-1.11848	-1.30913	-0.961169	-0.390765	-1.024	-0.859843	-0.617246	0.941463	1.80647	-0.868268	-0.286943	1.39027	1.0042	0.897543	0.366267	0.957954
AHNAK	-0.848717	-0.695085	-1.5239	-1.13494	-0.423314	-0.626869	-0.160429	1.32406	-0.0346003	1.27534	-1.10626	0.136166	-0.0975473	0.0237266	0.689307	1.18314	2.01991
SYNE2	-0.0356232	-1.42798	-1.74175	-0.730554	-0.941828	-0.0828362	-0.0491637	0.780997	-0.641257	-0.23331	-0.385558	0.506745	0.643641	1.7601	-0.370715	1.56581	1.38327
ERAP2	-0.947854	-0.0692249	0.0101901	-1.10138	-1.01973	0.654007	-1.03409	-1.12047	-0.0181805	-1.27116	0.0917542	0.404058	-0.166993	0.917116	1.26677	1.82923	1.57595
PPP1R15A	-0.146845	0.0824742	0.517401	-0.848532	-0.792297	-0.67802	-0.747002	-0.880967	-0.933757	-0.918601	-0.291702	-0.888689	2.29521	0.756835	1.10836	0.955865	1.41027
PRMT2	-1.03289	-0.92863	-0.693752	0.0585481	-1.24421	0.08002	0.751971	0.288259	0.000764019	0.329674	-1.5741	1.15621	-1.20044	0.152464	2.10784	0.984233	0.764038
KIAA1551	0.117846	-0.859314	0.00138959	-0.585498	-0.8394	-0.599675	-0.404856	-0.0277876	-0.0377529	-0.95706	-1.03003	-1.15885	0.214271	1.13769	1.32728	2.29882	1.40292
BTG2	-1.6013	-1.45987	-1.17617	-0.39572	0.525231	0.454729	0.620432	0.206014	-0.783197	-0.287133	0.422065	-0.448901	2.5	0.953627	-0.142084	0.0427295	0.501179
FOSB	-0.297173	-0.380272	-0.178854	-0.633003	-0.843249	-0.107521	-0.674021	-0.622158	-0.657219	-0.817164	-0.733681	-0.738177	2.5	1.06716	0.539413	1.58828	0.862558
CORO1B	-1.25077	0.0887677	-1.32878	-1.3792	1.5326	-0.994212	-1.08136	0.311499	-0.284537	0.58735	-0.139422	-0.295581	1.76195	1.43265	0.527842	0.424661	0.0865417
DIP2A	-1.32003	-0.931158	-1.09428	0.602837	-1.5161	1.50453	0.828266	0.328221	0.0103111	-0.619776	-0.608338	1.20133	-1.33146	0.416942	0.517106	1.14529	0.866301
FOS	-0.149475	-0.231759	0.388249	-0.721171	-0.581097	-0.546124	-0.487499	-0.727585	-0.770278	-0.821504	-0.528595	-0.711699	2.5	0.807294	0.330697	0.90502	0.734939
EIF4G2	-0.523542	-1.23389	-0.923031	0.101272	-1.65791	0.547168	0.290483	0.983853	0.579508	-1.44884	-0.912742	-0.257628	-0.216812	0.860835	1.51975	0.843194	1.44833
CXCR4	-1.10401	-1.29205	-0.426659	0.62592	0.0958258	0.148394	1.58091	1.78918	-1.12498	0.113483	1.66479	0.73483	-0.956972	-0.859495	-0.687921	-0.00365938	-0.297588
CD6	-1.30654	-0.455324	-1.59667	-0.326151	0.754638	0.775495	-0.641528	1.36078	-0.463113	-1.56629	0.327568	1.80525	0.00373872	0.823963	0.981358	0.0822984	-0.559467
KMT2E-AS1	-0.527342	-0.238557	0.141762	-0.637081	-0.856309	-0.472692	-0.637869	-0.607571	-0.708555	-1.16063	-0.53932	-0.776274	1.54665	0.757358	2.04942	1.47743	1.18958
NFKBIZ	-0.524166	-0.417461	-1.38923	-0.439615	0.286538	-0.0167624	-0.361869	0.675461	-1.29926	-1.45569	-0.261156	-0.983175	1.44295	1.37414	0.896862	1.0301	1.44234
JUNB	-0.608477	-1.37522	-0.173394	-0.0781462	0.220513	0.938342	0.982143	-0.14778	-1.4259	-0.920133	-0.0897107	-0.0126422	2.5	0.461048	-0.841809	-0.167384	0.45622
PCBP1	0.857067	1.31435	1.24619	-0.821496	1.42732	-0.614271	0.0756383	0.979788	-0.955144	1.26035	0.41407	-0.0667664	-1.10986	-0.942892	-0.998444	-1.05948	-1.00643
MT-ATP8	0.678449	1.88534	1.45043	-0.501531	-1.10204	-0.330408	0.995814	0.24495	0.387329	0.333466	0.424117	0.686475	-0.849721	-1.60364	-0.357665	-1.47038	-0.870987
RPL41	0.0889414	0.651469	0.557805	1.65198	0.936278	-0.235451	0.494573	0.744279	-0.163053	0.394571	0.709573	0.771487	-1.44157	-0.860165	-1.28181	-2.00845	-1.01046
TMA7	1.11066	1.39104	0.428525	0.142487	0.261383	0.0525909	0.180259	0.452021	-0.780101	0.597499	1.86565	0.195987	-1.66206	-0.939838	-0.809446	-1.7136	-0.77305
RPS27	0.224215	0.764779	1.14493	0.843597	-0.344215	0.0779191	0.131915	0.592576	0.267382	0.835498	1.84929	-2.01033	-1.12301	-1.1828	-0.499025	-1.2724	-0.300319
RPS29	0.459615	0.0992019	2.08156	0.999281	0.375595	-0.10958	0.198937	0.812252	-0.312432	-0.230719	1.36784	-0.338606	-1.40331	-1.02235	-0.29623	-1.95791	-0.723144
RPS21	-0.0672552	0.67136	1.56397	0.80139	1.11045	-0.479008	0.32211	-0.0295752	0.0860429	0.615989	1.49607	-0.387849	-1.08327	-1.05334	-0.623165	-2.21667	-0.727252
SUN2	0.0164063	0.506332	0.788938	-0.397161	0.397896	0.414806	1.12436	1.61924	-1.22494	1.21303	0.138643	1.07192	-1.37497	-0.99902	-1.29249	-1.14542	-0.857566
KLF2	-0.931873	-0.602036	0.922575	1.66302	0.919066	0.425938	0.056357	1.85157	-0.737317	-0.544375	0.679016	0.858676	-0.391627	-0.828594	-1.36426	-0.951245	-1.02489
CMPK1	0.127597	0.927206	1.19804	-0.544077	1.95205	0.0554847	0.345701	0.955116	-1.06643	0.283438	0.844814	0.520332	-1.31567	-1.16388	-1.14049	-0.978182	-1.00105
ARPC2	0.882044	1.6721	0.644284	0.0537279	-0.0658872	0.711656	-0.0367741	0.48304	-0.310699	0.141276	1.44406	0.787595	-1.51955	-1.33435	-1.18978	-1.44981	-0.912929
SSU72	0.658564	0.136875	1.06844	-0.0645891	0.799172	0.097356	0.379653	1.57968	-0.524397	1.34102	0.15985	0.773768	-1.35788	-0.873171	-1.40202	-1.35642	-1.4159
IFITM2	0.70922	0.819057	1.63639	-0.647853	0.74934	-0.0809011	0.737985	-0.54047	0.35276	0.421893	-1.35509	1.87698	-0.610531	-1.18803	-0.807779	-1.23249	-0.840488
RAC1	0.6284	0.399198	-0.113327	0.51887	0.840283	0.856615	1.00841	0.634058	-0.634411	1.24572	0.295827	0.903038	-1.53941	-0.643934	-1.23537	-1.83863	-1.32533
RPL36A	0.454438	0.483271	0.490148	1.63941	1.39083	0.356436	-0.675548	0.284079	-1.26714	-0.0430295	1.66675	-0.316632	-0.892414	-0.307014	-0.684462	-1.9463	-0.632832
CYBA	0.203288	0.367528	0.612141	1.19847	-0.413061	0.582803	0.771571	1.36043	-0.154921	1.04225	-0.942697	0.920255	-0.923545	-1.08148	-1.79754	-0.0261969	-1.7193
SRM	-0.333099	0.126617	2.5	-0.0470195	1.31712	-0.616011	-0.026069	0.0166597	-0.869143	1.29832	0.632767	-0.32091	-0.787627	-0.711419	-0.737382	-0.897576	-0.814926
RPS10	1.18692	1.00836	0.142258	0.742832	0.994459	-1.02959	0.146453	0.595947	-0.23642	-1.00197	1.25058	0.555272	-0.613466	-0.746344	0.0530093	-2.5	-0.50867
GRK6	1.14169	0.349622	2.17853	-0.998399	0.899856	-0.43471	-0.061591	0.270425	-1.08869	1.69587	-0.121332	-0.378836	-1.28839	-0.0958591	-0.220026	-1.15964	-0.688521
ATP5ME	0.981135	0.463374	0.284685	0.938097	0.454286	0.771421	0.884598	0.629376	-0.73194	0.461223	1.25328	0.270848	-1.59959	-1.22187	-1.06102	-1.86496	-0.912953
YPEL3	-0.812614	0.305744	1.31833	1.37464	0.772708	0.911612	0.733462	1.06129	-1.12252	-0.737335	-0.0600622	0.774822	0.348829	-1.02745	-1.3797	-1.16981	-1.29194
SRSF9	-0.0922295	0.930317	1.25347	0.978015	0.344014	0.944595	0.562029	1.16208	-0.700708	-0.905367	-0.551384	1.46496	-0.780753	-1.07127	-1.44453	-0.795698	-1.29753
FMNL1	-0.445279	0.278582	0.895688	0.309292	0.947687	1.00354	1.29375	1.41524	-1.45458	-0.692836	0.294149	1.16431	-1.0186	-0.64457	-1.22539	-1.09546	-1.02552
MZT2B	-1.12863	0.0802628	1.61204	1.22233	1.03499	0.0579286	-0.342064	0.412766	-1.29674	-0.104876	0.751228	1.03419	0.940638	-0.544181	-1.52423	-1.07149	-1.13416
SSBP4	-0.281377	-0.0923664	0.016834	1.25329	0.29772	1.44179	0.517414	1.02133	-1.00263	-0.228505	0.234755	1.93171	-0.642824	-0.44218	-1.34929	-1.26713	-1.40854
TAF10	-0.224261	1.11359	1.67956	1.23688	-0.730988	0.734091	0.616441	0.621736	-1.02126	-0.11629	0.284751	0.975534	-0.428627	-0.566177	-1.12315	-1.58596	-1.46587
KLRK1	1.26633	1.84922	0.85376	0.698613	-1.14793	0.104152	0.38736	0.337543	0.5947	0.320879	0.237457	0.334678	-1.62593	-1.56745	-0.787238	-1.15091	-0.705224
LAMP1	0.922573	0.583265	0.715194	-0.596144	1.23308	0.216545	0.808873	0.998858	-1.22516	0.532984	-0.185553	1.1802	-1.99134	-0.345923	-0.505401	-1.63302	-0.709039
PRF1	2.1123	0.626738	-0.408336	0.136184	-0.761096	0.607196	0.533243	0.52482	0.220021	0.335065	-1.14767	1.22783	-1.68605	-1.29554	-0.679726	0.671391	-1.01636
TBX21	0.365459	0.624301	0.241998	0.958581	0.628399	1.74521	0.872055	-0.448076	-0.766102	0.154295	-0.553265	1.68131	-1.35128	-1.2736	-1.11066	-0.651797	-1.11682
PTP4A2	-0.113048	0.550539	0.726778	0.575842	-0.7756	0.36472	0.552031	1.90407	-0.687945	-0.543975	-0.069894	2.08196	-1.71932	-0.797559	-0.847008	-0.699356	-0.502237
XBP1	1.18954	-0.156494	1.57836	-0.116174	1.2328	0.307231	-0.0296836	-0.21018	1.66888	0.613843	-0.175468	-0.357361	-1.40422	-1.77446	-0.759285	-0.594783	-1.01255
HLA-DQA1	1.67554	0.521103	-0.117792	-0.654839	-1.40489	1.53095	0.483607	1.95469	0.44706	-0.497597	-0.0501778	-0.683082	-0.986747	-0.858515	-0.217369	0.0533345	-1.19528
KLRD1	1.45852	1.6342	0.991684	0.315094	-0.670152	0.715166	0.116135	-1.51034	-0.468382	-0.622964	-0.904228	0.630827	-1.56056	-1.04488	0.93387	0.559506	-0.5735
H1FX	-0.350422	0.125991	1.17098	1.94127	0.971159	0.54382	0.46768	0.549011	-0.888675	-0.619057	0.0818992	0.815555	0.407906	-1.41467	-1.54285	-1.03817	-1.22143
FCGR3A	1.89855	1.63237	-0.265502	-0.529132	0.335551	-0.199731	1.66586	-0.165286	-0.0607698	-0.574822	-1.17901	0.838315	-1.22532	-0.971254	-0.786625	0.445194	-0.858379
EFHD2	-0.375695	0.938335	0.234787	0.909641	0.346959	1.01774	-0.146429	-0.578368	-0.92895	-0.809039	-0.52564	2.5	-0.858382	-1.03954	-0.694917	0.022136	-0.398812
NKG7	0.669224	0.367364	-0.542202	0.863306	-1.10293	1.89543	0.514603	0.103479	0.232396	0.216378	-0.456024	1.4554	-2.15819	-0.999465	-0.429711	0.32853	-0.957587
DUSP2	-0.769126	-1.64777	-0.542129	1.11614	-0.322665	1.36552	1.63969	1.18959	-0.368513	0.739097	0.836858	0.566459	-1.17516	-0.920707	-0.727817	-0.754105	-0.225365
HLA-B	-1.81148	0.527386	-0.661418	1.13823	-1.57972	-0.0989997	-0.434064	0.1275	-0.75316	1.13204	1.02287	1.78358	-1.24141	0.0973319	-0.0968276	0.396176	0.451956
PIK3R1	-0.556085	-0.944255	-0.835738	0.269859	0.529149	0.683325	1.25756	1.16858	-0.816869	-0.446015	2.13583	1.37687	-0.928207	-0.645717	-0.870255	-0.800402	-0.577627
ZFP36L2	-1.50109	-2.01774	0.181604	0.746769	0.428321	0.673219	1.64525	0.781857	-0.377063	0.140194	1.58968	-0.536862	-0.124883	-0.793929	-1.13287	-0.150622	0.448158
IRF1	-0.0140864	-1.17006	-1.21249	0.603049	-0.0286685	2.06447	1.7265	0.92382	-0.540666	-0.131747	0.577595	1.00215	-1.10071	-0.713767	-0.672093	-0.564086	-0.749206
DYNLT1	-0.404592	-0.863274	-0.834852	0.748835	-0.000289942	0.904503	1.25788	0.71467	-0.537957	0.0427958	2.28937	1.16258	-0.98904	-0.950345	-0.83258	-0.801383	-0.906316
ZFP36	-0.561815	-0.983184	-0.472989	0.908555	-0.530574	1.77351	1.30116	-0.0238516	-0.654793	-1.07398	1.88911	1.27482	-0.396615	-0.503309	-0.837505	-0.403417	-0.705124
CD74	0.727825	-0.170965	-1.58342	1.26826	-0.90502	2.0475	0.104386	1.21098	0.690993	-0.128001	0.40363	-0.256342	-1.51155	-0.932149	-0.118472	0.118014	-0.965668
BTG1	-1.30603	-1.80435	0.0623832	0.642193	-0.016915	1.44366	0.951323	0.593881	-0.379168	0.439178	2.05489	0.17946	-0.0494703	-0.918102	-1.19604	-0.0568588	-0.640026
MAP3K8	-0.441688	-0.800946	-0.655795	0.56581	-0.23946	1.6367	2.23801	0.577009	-0.41444	0.0841114	0.762401	1.18693	-1.15794	-0.964438	-0.858243	-0.817165	-0.700865
SRGN	0.086803	-0.813129	-0.596346	0.950519	-0.135471	1.67574	1.43123	0.504041	-0.815423	-0.181388	1.58589	0.97219	-1.3914	-0.965355	-0.991871	-0.474332	-0.841709
HERPUD1	-0.702028	-1.19625	-0.675858	1.41536	-0.41523	0.71382	0.780877	1.48497	-0.343753	0.067616	2.22015	-0.168609	-1.00892	-0.763104	-0.98215	0.224179	-0.651068
TNFAIP3	-0.913124	-1.06546	-0.285011	0.291935	0.162784	1.47217	0.421839	-0.145023	-1.25673	-0.902078	2.40405	1.43603	0.290463	-0.420385	-0.887115	-0.358551	-0.245799
H3F3B	-0.318496	-1.01401	-1.02719	1.29066	1.22652	1.47587	1.11832	0.315935	-0.584876	-0.667859	1.202	1.11829	-0.554134	-0.927233	-0.956181	-1.08426	-0.613363
TENT5C	-0.991896	-1.225	-0.710219	0.24083	0.277423	0.627653	1.14816	1.80269	-0.784184	-0.171287	0.977356	1.9719	-0.806758	-0.82645	-0.943254	-0.416899	-0.17006
SELENOK	-0.506059	-0.76936	-1.05487	0.501638	0.260723	0.958698	1.03507	0.877626	-0.68335	-0.49736	2.5	0.850791	-0.72672	-0.86841	-0.788387	-0.627182	-0.58588
PDE4B	-0.92279	-1.03962	-1.01856	0.968237	0.690034	0.696127	0.900359	0.710197	-0.796711	-0.226026	1.51967	2.02055	-0.882599	-0.234842	-0.802414	-0.718974	-0.862639
CREM	-0.620922	-0.734024	-0.788404	0.471761	0.226059	1.29182	2.08204	0.426904	-0.803506	-0.426743	1.20114	1.61583	-0.764822	-0.759232	-0.783623	-0.783562	-0.85071
CD5	-0.768855	-0.88691	-1.74859	0.411068	1.44704	0.22224	0.418857	2.17436	-0.327501	-0.71367	0.594107	1.44477	-0.454374	-0.33211	-0.327462	-0.257471	-0.895505
P2RY8	-0.714925	-1.23086	-0.768015	-0.309373	1.02173	0.956905	1.88745	1.63769	-0.658512	-0.318087	0.696931	1.22188	-0.555093	-0.853488	-0.745864	-0.928649	-0.33973
DDIT4	-0.813543	-1.12649	-0.111683	0.931174	0.214681	1.89426	0.811571	-0.35622	-0.795431	-0.726701	2.33895	0.521907	-0.428024	-0.622025	-0.881677	-0.145624	-0.705124
LITAF	0.41973	-0.649765	-0.917895	0.684029	-0.640706	1.81735	1.43619	0.802845	0.0744312	-0.214763	1.18793	0.831846	-1.63242	-0.989576	-1.07432	-0.375438	-0.75946
CCL3L1	-0.657903	-0.598091	-0.611852	-0.559281	0.126682	-0.021014	0.49782	-0.469306	2.5	0.97874	-0.692683	0.128862	-0.692683	-0.692683	1.90979	-0.620482	-0.692683
CEMIP2	-0.712909	-1.06815	-0.749583	0.406095	-0.24238	2.03713	0.842109	0.357956	-0.684684	-0.37422	2.23414	0.837932	-0.893568	-0.565444	-1.03053	-0.291799	-0.10209
ARID5A	-0.53368	-0.668317	-0.916847	0.754128	0.0183539	0.978505	1.01612	1.01107	-0.58528	-0.39206	2.5	0.617606	-0.824205	-0.664092	-0.924359	-0.665836	-0.838068
MTFP1	-0.796251	-0.700176	-0.894202	1.44205	0.119375	1.17538	1.6372	0.435631	-0.775374	-0.186621	1.69059	0.867845	-0.726685	-0.850281	-0.948257	-1.07886	-0.411364
IGLV2-14	-0.496404	-0.321084	-0.490309	-0.477352	-0.478242	-0.492953	1.75566	-0.501404	2.11174	2.36123	-0.402591	-0.544281	-0.526331	-0.324647	-0.453601	-0.224336	-0.49509
VAMP2	-1.54475	-1.25141	-0.866172	0.810645	1.04629	1.00723	0.734908	1.92551	0.0133909	-0.653635	-0.168931	0.625063	-0.257315	-0.578614	0.191972	-1.62708	0.592896
CCL5	0.00565767	-0.007901	-0.722312	0.857857	-1.80104	1.33666	-0.145492	0.808513	0.327221	0.734715	0.659558	1.19517	-1.8185	-1.55593	-0.205682	0.758016	-0.426521
ENC1	-0.523989	-1.07862	-0.62039	0.43756	-0.151537	1.06432	1.54734	2.00404	-0.691595	-0.339879	0.387234	1.61835	-1.11872	-0.374883	-0.986793	-0.543978	-0.628446
RGS1	-0.652079	-1.12767	-0.759389	0.438354	-0.52893	1.4777	1.36127	0.909703	-0.987523	0.633734	2.10094	0.268731	-0.90398	-0.775102	-0.988834	-0.127188	-0.339742
CLEC2B	-0.500076	-0.631723	-0.732351	1.15725	-0.883727	1.99835	1.3342	1.6679	-0.232788	0.0678082	-0.315853	0.334852	-1.5236	-1.00022	-0.516017	0.245168	-0.469168
FYN	-0.285762	-1.04949	-0.694962	0.669819	-0.94936	1.52516	1.72315	0.991472	0.262117	0.914408	0.533878	0.279626	-1.90128	-0.910144	-0.969304	0.0804701	-0.219799
HLA-DRB1	0.752594	-0.00745415	-1.38774	2.19125	-0.243939	1.0404	0.0983085	0.199436	0.612852	-0.522121	1.44723	-0.263038	-1.69661	-0.903565	-0.0795641	-0.276006	-0.96203
HNRNPLL	-0.348577	-1.53516	-1.34386	-0.371272	0.240811	-0.507686	1.55996	2.5	0.000382292	-0.0470065	0.861732	0.270654	-0.21946	-0.0581274	-0.947001	0.0360471	-0.238024
SLC2A3	-0.840951	-1.04372	-1.35347	-0.0342907	2.07133	1.23995	0.618745	0.433343	-1.14799	-0.469625	0.141264	1.09203	1.16382	0.310334	-0.941803	-0.859973	-0.378996
SKIL	-0.865604	-0.924733	-1.0936	0.029745	-0.233154	1.55427	0.579271	-0.789021	-0.980976	-0.750386	2.5	0.943434	0.575292	0.0135433	-0.427686	0.112994	-0.33493
RUNX3	-0.934022	-1.10972	-0.516774	0.572099	-0.591032	1.86452	1.32052	0.900693	-0.689356	-0.493327	1.07771	1.33025	-1.58602	-0.693532	-0.236518	0.205121	-0.420618
NR4A2	-0.389255	-1.14884	-0.77039	0.371303	-0.472786	2.10077	1.77913	0.299357	-1.22587	-0.75747	0.84415	1.29368	0.14893	-0.288197	-1.02364	-0.392973	-0.367902
CDKN1B	-1.38367	-1.43625	-1.02647	0.5637	2.5	-0.144338	-0.118264	0.32174	-0.468498	0.821273	0.601731	0.331702	0.16371	-0.332308	-0.725402	-0.742308	0.907365
HMGB2	-0.546124	-1.19972	-1.0816	1.70229	0.896964	1.9867	0.413481	0.892909	-0.633358	0.0537469	0.629944	0.604177	-0.779311	-1.22974	-0.948127	-0.376471	-0.385762
PDE4D	-0.514572	-0.951642	-0.88626	0.563039	-0.729175	1.43016	0.992701	1.54437	-0.71316	-0.638511	1.57169	1.41937	-0.818934	-0.789532	-0.170177	-0.339821	-0.969537
COTL1	-0.429092	-0.358435	-0.577769	0.672277	0.122823	0.872918	1.00563	1.46696	-1.1962	0.756945	1.22874	0.681443	-0.601919	0.294723	-0.432586	-2.06892	-1.43754
DNAJB6	-0.56942	-0.499259	-1.06701	0.376422	0.460175	1.10529	0.734028	1.0113	-0.852645	-0.0601529	2.42399	0.987755	-1.23328	-0.590715	-0.716256	-0.906816	-0.603402
ARL4C	-0.0957587	-0.588783	-0.781639	0.784673	-0.0242167	1.19639	1.65221	1.43497	-0.755051	-0.287034	0.714561	1.52272	-1.06407	-1.17567	-1.04332	-0.775165	-0.714822
MT2A	0.627888	-0.256296	-1.33498	-0.229559	-0.786363	2.2056	-0.399892	-0.770407	-0.508472	0.720735	0.795977	1.85014	-0.59106	0.451533	-0.888023	-1.11389	0.227076
HLA-DRA	0.92158	0.109295	-1.33313	0.978856	-0.63568	2.48473	-0.0865514	0.272476	0.125335	-0.699581	0.984485	0.176769	-1.10078	-0.891326	-0.433849	0.475528	-1.34817
SYTL3	-0.071732	-0.800073	-0.49071	0.744323	-0.547008	1.69071	1.1322	0.213783	-0.554017	-0.395713	1.71189	1.58236	-1.35848	-1.13197	-0.633651	-0.384382	-0.707533
RNF125	-0.582548	-1.19361	-0.716893	0.226811	-0.116567	1.44559	0.872377	0.311729	-0.707815	-0.644214	2.5	0.956018	-0.824193	-0.902034	-0.543091	-0.202813	-0.0337144
SRRT	-0.924612	-1.77889	-1.53244	0.0747317	0.354435	0.912515	0.457553	1.10123	0.0499262	1.06231	2.14548	-0.804232	-0.232324	-0.575502	-0.155713	-0.54844	0.393981
GBP5	0.433684	-0.981935	-1.8557	0.360685	0.825375	1.44959	-0.164884	1.42641	-0.483822	0.210025	-0.814246	0.849131	-0.535736	-0.838903	-1.18424	1.525	-0.220441
RNF19A	0.46676	-1.45538	-1.31084	-0.363423	-0.667927	1.6765	0.705669	0.406458	-0.582149	-0.720933	2.37565	0.920304	-0.239331	-0.511583	-0.33075	-0.0298413	-0.339198
DUSP1	0.090389	-0.0789841	1.51512	-0.339515	-1.136	-0.378529	-0.41375	-0.750175	-1.32528	-1.42872	-0.0208096	-0.79703	2.0209	0.505441	0.45804	1.40243	0.676475
KLF6	0.528944	1.20464	0.906508	-0.974743	-0.87449	-1.0257	-1.41477	-0.30336	-0.378341	-1.1525	-0.677445	-0.803388	1.62536	0.422451	0.862221	1.43756	0.617048
PIM1	1.05027	1.63355	1.1725	-0.741504	-0.133526	-1.03178	-1.10204	-1.45026	0.652701	-0.670911	-1.23362	-1.00558	0.0925738	0.568751	0.83929	0.163143	1.19644
GIMAP1	1.21363	1.0711	0.842316	-1.05826	-0.707996	-1.00623	-1.12253	-1.07444	1.04995	1.03069	-1.62057	-1.04307	0.00596241	0.711416	0.738938	0.817307	0.15179
NSG1	-0.0312395	-0.0868467	2.2179	-1.28713	-0.572171	-1.0468	-0.61834	-0.758591	-0.282612	-0.669266	-0.434846	-1.11417	0.481483	1.41096	1.15683	1.1168	0.518052
GIMAP6	1.38286	1.78362	0.744617	-1.13795	-0.242684	-0.995228	-0.855667	-0.895894	0.846301	0.69755	-1.59419	-1.35643	-0.107186	0.29051	0.65124	0.56431	0.224208
GIMAP7	1.97655	1.19423	-0.352062	-0.982035	-0.165034	-1.09689	-1.09577	-0.369172	1.05145	0.941174	-1.76326	-0.930897	-0.148467	0.433314	0.281579	0.17381	0.851475
DENND2D	1.76386	0.729047	0.272394	-0.706888	-0.950843	-0.730619	-0.582359	-1.1042	0.794583	0.768727	-1.56981	-1.29451	-0.663348	1.27503	0.644109	0.562617	0.792207
TUBA1A	1.02701	1.06718	0.233119	-0.389145	-0.452868	-1.18597	-1.14812	-0.512955	-1.04905	-1.35796	-0.31208	-0.881092	1.88922	0.768674	1.06114	1.13671	0.106185
PTGER2	0.435134	1.81557	0.38179	-0.896038	-0.778489	-0.94254	-0.967353	-1.28989	-0.447105	0.15424	-1.2388	-0.534747	0.342949	0.0117223	1.15505	1.57206	1.22645
SCML4	1.23943	0.197439	1.62893	-0.702648	-0.698831	-0.876891	-0.892678	-2.09893	-0.110606	-0.0691959	-0.387455	-0.927943	1.2238	0.702495	-0.0722992	1.1356	0.709787
LEF1	-0.50776	0.278535	1.111	-0.85168	0.506768	-1.0624	-1.01653	-1.23997	-0.372693	-0.320428	-0.666556	-1.06407	1.78575	1.93164	0.666381	0.0730808	0.748927
NCR3	0.936881	1.35112	1.87758	-0.643374	-1.22242	0.0217712	-0.51961	-1.20467	-0.481969	-0.320804	-1.03327	-0.580461	0.653863	-0.818893	1.62306	-0.368967	0.730162
IL7R	0.0791241	-0.222825	0.637217	-1.22073	0.855401	-1.40155	-0.632975	-0.968635	-0.277975	-0.352669	-0.557012	-1.65309	1.17559	1.53062	0.917336	1.12776	0.964427
LINC00861	1.24846	0.570311	0.180362	-0.449252	0.0635261	-0.874247	-1.33762	-1.08563	0.804476	-0.191081	-1.71871	-1.31789	0.331871	0.771184	0.403964	0.789105	1.81118
FLI1	0.943804	1.11618	1.29705	-0.20419	0.7378	-0.973162	-0.778037	-1.44678	-0.0981911	-0.658155	-1.81065	-1.25131	0.300953	0.40473	0.8115	0.326783	1.28168
LDLRAP1	-0.529147	0.553767	0.955329	-1.20774	0.393173	-1.09249	-0.684654	-0.506842	-0.483788	-0.191873	-1.27254	-1.44098	1.55754	1.55399	0.929014	0.400927	1.06631
CITED2	0.269613	1.12745	1.38331	-1.22856	-0.367397	-0.644607	-0.5679	-0.194101	0.0900488	-1.84028	-1.0242	-1.03214	1.74588	-0.0148401	0.708702	0.810059	0.778957
MALAT1	-0.139981	-0.0565521	0.419491	-1.18432	-0.430805	-1.00089	-0.807658	-0.441342	-1.20643	-0.950265	0.143896	-0.785604	0.995513	0.981361	0.857697	2.10026	1.50564
LTB	-0.044299	0.226089	-0.430531	-1.10458	2.05257	-1.17903	-0.561043	-0.622961	-0.207157	-0.0415657	-0.62549	-1.09657	2.14173	1.32702	0.0891953	-0.306827	0.383444
TMEM123	-0.351907	-0.142902	0.239628	-1.02503	0.5963	-1.33135	-0.259829	-0.787475	-0.526659	-0.855782	-0.321761	-1.21733	1.86169	1.96632	1.0138	0.168489	0.973789
SRSF5	0.485262	0.0140582	0.377431	-1.3173	-0.816544	-1.35092	-0.926951	-0.612772	0.125074	0.277432	-0.72719	-1.17299	0.221276	1.65327	0.693375	1.82538	1.2521
DDX17	0.425218	-0.249679	-0.574345	-1.42112	-0.211594	0.100865	-0.812624	-1.19082	0.0334744	0.115634	-1.20292	-0.905565	0.251043	0.870855	0.973974	1.82284	1.97477
FLT3LG	-0.302084	-0.155379	-0.00186983	-1.14227	0.598362	-1.0086	-1.32279	-1.09466	-0.290574	-0.0963991	-0.209156	-0.767689	2.5	1.28776	1.05681	0.440771	0.494734
SELPLG	0.72218	0.870515	0.0556262	-0.447071	0.411463	-1.28996	-0.766334	-0.660794	-0.0852292	-1.19736	-2.27043	0.358549	0.189865	0.623664	0.618724	1.3343	1.5323
LBH	0.990887	0.603286	-0.152299	-0.434454	-0.270043	-0.680673	-1.02885	-0.621472	-0.119503	0.391879	-2.37825	-0.471112	-0.441716	0.642968	0.945277	1.09926	1.92482
NOSIP	-0.148349	-0.0278038	0.340773	-0.915797	0.876285	-1.17195	-1.46802	-1.30936	-0.0860155	0.730545	-0.161489	-1.21706	1.95486	1.6703	0.256652	0.169156	0.507262
VIM	-0.113316	0.449885	0.424453	-0.892771	0.173709	-1.66631	-0.736938	-0.18718	0.648144	-0.0304946	-1.06927	-1.74719	1.98345	1.16413	0.721493	0.991451	-0.113246
AC119396.1	0.121813	0.518438	0.570482	-1.23706	-0.353575	-1.26623	-0.826202	-1.16022	0.0093034	0.0820292	-0.988391	-1.39011	1.42216	1.4069	1.03987	1.00012	1.05067
CCNL1	-0.270411	0.44554	-0.622811	-0.53182	-0.364502	0.360993	-0.526356	-0.346297	-1.41024	-2.02191	-0.126605	-0.590463	1.6592	0.830218	0.662688	1.47832	1.37446
PPP1R10	-0.19697	-0.320229	-0.131049	-0.272227	-0.169825	-0.203439	-0.770503	-0.94274	-0.481858	-0.536587	-1.43483	-1.35894	1.0196	1.06364	1.81573	1.62967	1.29056
SERINC5	-0.697809	-0.519014	-0.127951	-1.17149	0.637503	-0.870392	-0.656515	-0.752077	-0.459886	-0.42721	-0.0170264	-1.02101	2.5	1.04248	0.424776	0.716554	1.28787
SLFN5	1.31447	0.79029	-0.327595	-0.996625	-0.466725	-0.59511	-1.02812	-0.751985	-0.119987	0.57474	-1.55307	-0.887413	0.131196	1.18164	0.214955	2.30251	0.216833
ARHGAP15	0.604618	0.869456	0.549332	-1.04734	-0.646646	-1.23809	-0.500133	-1.11469	-0.384382	-0.268406	-0.310052	-1.61361	2.0265	1.39127	0.849308	0.471068	0.361806
TCF7	-0.183861	-0.734017	0.640801	-0.944966	0.699043	-1.10763	-0.0392388	-0.259496	-0.12791	-0.00150142	-1.12841	-1.38722	1.38498	2.42616	0.746186	-0.609522	0.626599
LDHB	-0.555511	-0.00467991	-0.766332	-0.765189	2.1711	-0.836689	-0.629397	-0.642172	-0.462995	0.0435561	-0.778137	-1.21835	1.43248	1.7482	0.293956	0.0819757	0.88819
IFNG-AS1	0.0256469	0.507029	0.131174	-1.17041	-0.475602	-0.967389	-0.959747	-0.229418	-0.192743	0.0920692	-0.665653	-1.60102	0.954919	0.807189	0.653047	0.449854	2.5
SELL	-0.256747	-0.123699	0.249513	-0.878593	0.708369	0.0758799	-0.93866	-0.819167	0.17642	0.14521	-1.07389	-1.5198	0.0403836	2.5	0.744158	0.0178459	0.503042
NELL2	-1.06739	0.0486319	0.0272589	-1.63521	-0.0635329	-0.224887	-0.20472	-0.0851103	-0.856494	-0.465994	0.717826	-1.75099	1.31241	1.6563	1.50296	0.205084	0.883856
NFKBIA	-0.765367	-0.541154	1.30873	-0.638081	-0.400367	-0.195327	0.248458	-1.17623	-1.26491	-1.28852	2.26481	-0.314142	0.871585	0.274516	0.691325	1.21365	-0.288973
ITGB1	-0.712936	0.69604	-0.759409	-0.85624	2.1695	-1.05883	-1.02771	-0.795027	-0.0781611	-0.63102	-1.10351	0.630767	1.68217	0.757371	-0.129021	0.575876	0.640149
CST7	0.803389	-0.335324	-0.639088	0.473107	-1.29282	1.58821	0.843835	1.1881	0.50539	0.54796	-0.289311	0.684193	-2.23323	-1.1748	-0.537919	0.443761	-0.575441
SUB1	0.312792	0.0265459	-1.2015	0.603183	-0.215884	1.66584	0.409639	1.42521	0.104546	0.329342	0.819889	1.24532	-1.64318	-1.00246	-1.07135	-0.554798	-1.25314
CCL4	-0.0335852	-0.170949	0.00750143	1.53763	-0.449714	1.65552	0.984529	0.00218148	0.823554	0.127557	-1.12955	0.908095	-1.82565	-1.30597	-0.917999	0.598389	-0.811555
PET100	0.652491	-0.227956	-0.665635	0.967228	0.0786717	0.519723	0.926136	1.54269	-0.687182	0.0604292	1.66178	0.846159	-1.35185	-1.39442	-0.892918	-1.15166	-0.883686
C12orf75	0.352936	-0.187168	-0.506304	0.99482	-0.421146	1.13862	0.352111	1.91288	0.263508	0.256533	0.00557559	1.23683	-1.83301	-1.75128	-0.712758	-0.295932	-0.806216
CTSW	-1.38836	0.270798	0.0521473	0.0825856	-0.633537	1.31422	2.07837	-0.698386	1.04758	-0.310591	-0.414001	1.63525	-0.935556	-1.34546	-0.0692366	-0.132121	-0.5537
CMC1	0.797097	0.106756	-0.238477	1.94383	-1.5492	0.49586	0.777998	1.38724	0.3567	0.292941	-0.107266	-0.716608	-2.05567	-0.274801	-0.349402	0.20092	-1.06792
ODC1	0.297971	-0.427888	-0.766771	1.76507	0.574812	1.26207	0.163128	0.416062	-0.82281	-0.0322914	1.14888	1.41231	-0.319486	-0.83749	-1.02036	-1.63849	-1.17472
GZMA	0.36041	0.413091	-0.551891	0.76903	-0.731044	0.566502	0.251763	2.0219	0.0593929	0.676446	-1.23991	0.81951	-2.17457	-1.28829	-0.569992	0.64237	-0.0247284
PPP2R5C	-0.682131	-0.270452	-0.440638	1.15253	-1.18397	1.24309	0.85683	2.39589	-0.291462	-0.0322597	0.872189	0.33482	-1.20228	-0.690149	-1.02643	-0.36418	-0.671411
ARF6	-0.507599	0.358392	0.349109	0.999864	-0.100437	1.14962	1.10778	0.877653	-1.36622	-1.12769	1.04912	1.29862	0.0777318	-0.448548	-1.66401	-0.749706	-1.30369
SAMSN1	0.721696	-0.811338	-1.05399	-0.730969	1.22514	0.763307	1.38497	1.16402	-0.0388318	-0.192884	1.62956	0.575325	-0.527475	-1.33018	-1.26234	-0.715748	-0.800253
HNRNPL	-1.21487	-0.299374	0.330085	1.70107	0.447412	1.13048	0.939812	0.815043	-1.16001	-0.727777	1.03527	1.31007	-0.931033	-0.705995	-0.903377	-0.901604	-0.865201
UQCRFS1	0.293844	1.08995	-0.63885	0.819068	-0.03106	1.19983	-0.0209773	1.06809	0.0571989	0.110323	1.58021	0.673362	-1.20177	-0.719746	-1.5725	-1.35909	-1.34787
SRSF2	1.12474	0.639073	-1.03229	-0.910033	-0.259523	1.38353	0.790803	0.223428	-0.536028	-0.200943	0.294969	2.33722	-0.138072	-1.16219	-0.378582	-1.18264	-0.993451
RBM38	-0.629981	-0.861953	1.38886	0.00916433	0.168922	0.895368	0.784239	1.2481	-0.930555	-0.665069	2.21456	0.502691	-0.814178	-0.684434	-1.00146	-0.881109	-0.743172
CEBPB	-1.18393	-0.60351	0.438919	0.310821	0.117039	2.21308	1.04725	0.790465	-1.13734	-0.0930428	0.670334	1.25987	-0.00111698	-0.633297	-1.39126	-0.96797	-0.836312
VPS37B	-0.272015	-0.70686	-0.647332	0.624163	-0.426389	2.2555	1.30326	0.201464	-0.393466	-0.501858	1.49255	1.15953	-1.07055	-1.0981	-0.660739	-0.472253	-0.786899
GPR65	0.889132	-0.220497	-0.377622	1.6766	0.54106	0.604611	0.974854	0.303959	0.451781	0.512937	0.170554	0.820317	-1.97505	-1.76444	-1.05338	-0.825361	-0.729451
ZEB2	0.16101	-0.180025	-0.459135	0.725806	-0.800916	1.98762	0.721248	0.372734	-0.365213	-0.923884	0.795338	1.95875	-1.73951	-0.917315	-0.593367	-0.394423	-0.348718
S1PR5	1.13578	0.70689	-0.375852	0.151369	-0.64046	1.6509	1.17769	-0.264188	-0.189125	-0.0408604	-0.651657	1.9367	-1.6795	-1.16531	-0.67137	-0.423998	-0.657016
TRGV10	1.57755	-0.552786	0.18391	1.85544	-0.277332	-0.249031	-0.755455	1.95787	0.361721	0.807729	-0.618632	-0.0672474	-1.40087	-0.920134	-0.631106	-0.636443	-0.635177

[truncated: 11 more sheets: Figure 5c, Figure 5d, Figure 5e, Figure 6a, Figure 6b, Figure S1, Figure S2, Figure S4, Figure S7c, Figure S7d, Table S1]
